# Supplementary material for: tert-Butyl 6-acetamido-3,4-dihydro-2H-1,4-benzoxazine-4-carboxyl­ate
Source: Acta Crystallogr Sect E Struct Rep Online. 2010 Sep 25;66(Pt 10):o2600. doi: 10.1107/S1600536810036937 (PMC2983301; doi:10.1107/S1600536810036937)
Supplement: Supplementary file 1 [file e-66-o2600-sup1.cif]

##############################################################################
###                                                                        ###
###        Electronic paper (Acta Crystallographica Section E)             ###
###                                                                        ###
##############################################################################
#                                                                            #
# This CIF contains the data in a paper accepted for publication in Acta     #
# Crystallographica Section E. It conforms to the requirements of Notes      #
# for Authors for Section E, and has been peer reviewed under the auspices   #
# of the IUCr Commission on Journals.                                        #
#                                                                            #
# Full details of the Crystallographic Information File format               #
# are given in the paper "The Crystallographic Information File (CIF):       #
# a New Standard Archive File for Crystallography" by S. R. Hall, F. H.      #
# Allen and I. D. Brown [Acta Cryst. (1991), A47, 655-685].                  #
#                                                                            #
# The current version of the core CIF dictionary is obtainable from          #
# ftp://ftp.iucr.org/pub/cif_core.dic. The current version number is 2.4.    #
#                                                                            #
# Software is freely available for graphical display of the structure(s) in  #
# this CIF.  For information consult the CIF home page http://www.iucr.org/  #
# cif/home.html                                                              #
#                                                                            #
# This file may be used for bona fide research purposes within the           #
# scientific community so long as proper attribution is given to the journal # 
# article from which it was obtained.                                        #
#                                                                            #
##############################################################################
                                             
data_I
_audit_creation_method     SHELXL-97
_chemical_name_systematic
;
<i>tert</i>-Butyl
6-acetamido-3,4-dihydro-2<i>H</i>-1,4-benzoxazine-4-carboxylate
;
_chemical_name_common     ?
_chemical_formula_moiety     'C15 H20 N2 O4'
_chemical_formula_sum     'C15 H20 N2 O4'
_chemical_formula_iupac     'C15 H20 N2 O4'
_chemical_formula_weight     292.33
_chemical_melting_point     ?
_symmetry_cell_setting     orthorhombic
_symmetry_space_group_name_H-M     'P b c a'
_symmetry_space_group_name_Hall     '-P 2ac 2ab'
loop_
    _symmetry_equiv_pos_as_xyz
    'x, y, z'
    '-x+1/2, -y, z+1/2'
    '-x, y+1/2, -z+1/2'
    'x+1/2, -y+1/2, -z'
    '-x, -y, -z'
    'x-1/2, y, -z-1/2'
    'x, -y-1/2, z-1/2'
    '-x-1/2, y-1/2, z'
_cell_length_a     9.675(2)
_cell_length_b     13.137(3)
_cell_length_c     23.128(5)
_cell_angle_alpha     90.00
_cell_angle_beta     90.00
_cell_angle_gamma     90.00
_cell_volume     2939.7(12)
_cell_formula_units_Z     8
_cell_measurement_reflns_used     8192
_cell_measurement_theta_min     3.06
_cell_measurement_theta_max     27.52
_cell_measurement_temperature     103(2)
_exptl_crystal_description     Chunk
_exptl_crystal_colour     Colorless
_exptl_crystal_size_max     0.43
_exptl_crystal_size_mid     0.40
_exptl_crystal_size_min     0.18
_exptl_crystal_density_diffrn     1.321
_exptl_crystal_density_meas     ?
_exptl_crystal_density_method     'not measured'
_exptl_crystal_F_000     1248
_exptl_absorpt_coefficient_mu     0.096
_exptl_absorpt_correction_type     none
_exptl_absorpt_process_details     ?
_exptl_absorpt_correction_T_min     ?
_exptl_absorpt_correction_T_max     ?
_exptl_special_details
;
;
_diffrn_ambient_temperature     103(2)
_diffrn_radiation_type     MoK\a
_diffrn_radiation_wavelength     0.71073
_diffrn_radiation_source     'Rotating Anode'
_diffrn_radiation_monochromator     graphite
_diffrn_measurement_device_type     'Rigaku SPIDER'
_diffrn_measurement_method     '\w scans'
_diffrn_detector_area_resol_mean     ?
_diffrn_reflns_number     20907
_diffrn_reflns_av_R_equivalents     0.0389
_diffrn_reflns_av_sigmaI/netI     0.0265
_diffrn_reflns_theta_min     3.10
_diffrn_reflns_theta_max     27.49
_diffrn_reflns_theta_full     27.49
_diffrn_measured_fraction_theta_max     0.997
_diffrn_measured_fraction_theta_full     0.997
_diffrn_reflns_limit_h_min     -12
_diffrn_reflns_limit_h_max     12
_diffrn_reflns_limit_k_min     -16
_diffrn_reflns_limit_k_max     17
_diffrn_reflns_limit_l_min     -29
_diffrn_reflns_limit_l_max     29
_diffrn_standards_number     0
_diffrn_standards_interval_count     0
_diffrn_standards_interval_time     0
_diffrn_standards_decay_%     0
_refine_special_details
;
Refinement of <i>F</i>^2^ against ALL reflections. The weighted <i>R</i>-factor
<i>wR</i> and goodness of fit <i>S</i> are based on <i>F</i>^2^, conventional
<i>R</i>-factors <i>R</i> are based on <i>F</i>, with <i>F</i> set to zero for
negative <i>F</i>^2^. The threshold expression of <i>F</i>^2^ >
\s(<i>F</i>^2^) is used only for calculating <i>R</i>-factors(gt) <i>etc</i>.
and is not relevant to the choice of reflections for refinement.
<i>R</i>-factors based on <i>F</i>^2^ are statistically about twice as large
as those based on <i>F</i>, and <i>R</i>- factors based on ALL data will be
even larger.
;
_reflns_number_total     3367
_reflns_number_gt     3005
_reflns_threshold_expression     I>2sigma(I)
_refine_ls_structure_factor_coef     Fsqd
_refine_ls_matrix_type     full
_refine_ls_R_factor_all     0.0568
_refine_ls_R_factor_gt     0.0482
_refine_ls_wR_factor_gt     0.1086
_refine_ls_wR_factor_ref     0.1143
_refine_ls_goodness_of_fit_ref     0.999
_refine_ls_restrained_S_all     0.999
_refine_ls_number_reflns     3367
_refine_ls_number_parameters     198
_refine_ls_number_restraints     0
_refine_ls_hydrogen_treatment     mixed
_refine_ls_weighting_scheme     calc
_refine_ls_weighting_details
         'calc w=1/[\s^2^(Fo^2^)+(0.0536P)^2^+1.9600P] where P=(Fo^2^+2Fc^2^)/3'
_atom_sites_solution_hydrogens     geom
_atom_sites_solution_primary     direct
_atom_sites_solution_secondary     difmap
_refine_ls_shift/su_max     0.000
_refine_ls_shift/su_mean     0.000
_refine_diff_density_max     0.294
_refine_diff_density_min     -0.280
_refine_ls_extinction_method     none
_refine_ls_extinction_coef     ?
loop_
    _atom_type_symbol
    _atom_type_description
    _atom_type_scat_dispersion_real
    _atom_type_scat_dispersion_imag
    _atom_type_scat_source
    'C' 'C' 0.0033 0.0016
                         'International Tables Vol C Tables 4.2.6.8 and 6.1.1.4'
    'H' 'H' 0.0000 0.0000
                         'International Tables Vol C Tables 4.2.6.8 and 6.1.1.4'
    'N' 'N' 0.0061 0.0033
                         'International Tables Vol C Tables 4.2.6.8 and 6.1.1.4'
    'O' 'O' 0.0106 0.0060
                         'International Tables Vol C Tables 4.2.6.8 and 6.1.1.4'
_computing_data_collection     'RAPID-AUTO (Rigaku, 2004)'
_computing_cell_refinement     'RAPID-AUTO (Rigaku, 2004)'
_computing_data_reduction     'RAPID-AUTO (Rigaku, 2004)'
_computing_structure_solution     'SHELXS97 (Sheldrick, 2008)'
_computing_structure_refinement     'SHELXL97 (Sheldrick, 2008)'
_computing_molecular_graphics     'SHELXTL (Sheldrick, 2008)'
_computing_publication_material     'SHELXTL (Sheldrick, 2008)'
loop_
    _atom_site_type_symbol
    _atom_site_label
    _atom_site_fract_x
    _atom_site_fract_y
    _atom_site_fract_z
    _atom_site_U_iso_or_equiv
    _atom_site_adp_type
    _atom_site_calc_flag
    _atom_site_refinement_flags
    _atom_site_occupancy
    _atom_site_disorder_assembly
    _atom_site_disorder_group
    O O1 0.16030(11) 0.52261(8) 0.61658(5) 0.0221(3) Uani d . 1 . .
    O O2 0.53747(10) 0.73649(7) 0.57927(4) 0.0173(2) Uani d . 1 . .
    O O3 0.62739(12) 0.58152(8) 0.55786(5) 0.0239(3) Uani d . 1 . .
    O O4 0.08299(11) 0.93078(8) 0.77211(5) 0.0222(3) Uani d . 1 . .
    N N1 0.43426(13) 0.59636(9) 0.61318(5) 0.0164(3) Uani d . 1 . .
    N N2 0.28810(12) 0.88225(9) 0.73211(5) 0.0146(3) Uani d . 1 . .
    C C1 0.40682(16) 0.48702(11) 0.61007(7) 0.0201(3) Uani d . 1 . .
    H H1A 0.4110 0.4569 0.6493 0.024 Uiso calc R 1 . .
    H H1B 0.4775 0.4534 0.5857 0.024 Uiso calc R 1 . .
    C C2 0.26528(17) 0.47066(11) 0.58444(7) 0.0212(3) Uani d . 1 . .
    H H2A 0.2647 0.4954 0.5440 0.025 Uiso calc R 1 . .
    H H2B 0.2445 0.3969 0.5839 0.025 Uiso calc R 1 . .
    C C3 0.19649(15) 0.61199(11) 0.64273(6) 0.0162(3) Uani d . 1 . .
    C C4 0.09200(15) 0.66258(11) 0.67188(6) 0.0178(3) Uani d . 1 . .
    H H4 0.0014 0.6348 0.6718 0.021 Uiso calc R 1 . .
    C C5 0.11645(15) 0.75263(11) 0.70112(6) 0.0166(3) Uani d . 1 . .
    H H5 0.0431 0.7872 0.7200 0.020 Uiso calc R 1 . .
    C C6 0.25037(15) 0.79196(10) 0.70245(6) 0.0140(3) Uani d . 1 . .
    C C7 0.35627(14) 0.74149(10) 0.67329(6) 0.0145(3) Uani d . 1 . .
    H H7 0.4475 0.7681 0.6745 0.017 Uiso calc R 1 . .
    C C8 0.33000(15) 0.65256(11) 0.64237(6) 0.0145(3) Uani d . 1 . .
    C C9 0.54187(15) 0.63514(11) 0.58119(6) 0.0159(3) Uani d . 1 . .
    C C10 0.65864(16) 0.79588(12) 0.56032(7) 0.0200(3) Uani d . 1 . .
    C C11 0.60965(17) 0.90434(11) 0.56794(7) 0.0237(3) Uani d . 1 . .
    H H11A 0.5321 0.9174 0.5417 0.028 Uiso calc R 1 . .
    H H11B 0.6855 0.9512 0.5591 0.028 Uiso calc R 1 . .
    H H11C 0.5796 0.9146 0.6080 0.028 Uiso calc R 1 . .
    C C12 0.6938(3) 0.77433(14) 0.49806(9) 0.0433(5) Uani d . 1 . .
    H H12A 0.7274 0.7043 0.4944 0.052 Uiso calc R 1 . .
    H H12B 0.7658 0.8216 0.4851 0.052 Uiso calc R 1 . .
    H H12C 0.6111 0.7831 0.4741 0.052 Uiso calc R 1 . .
    C C13 0.7775(2) 0.77283(15) 0.60145(11) 0.0425(5) Uani d . 1 . .
    H H13A 0.7467 0.7825 0.6414 0.051 Uiso calc R 1 . .
    H H13B 0.8548 0.8189 0.5933 0.051 Uiso calc R 1 . .
    H H13C 0.8077 0.7022 0.5961 0.051 Uiso calc R 1 . .
    C C14 0.20747(14) 0.94428(11) 0.76449(6) 0.0155(3) Uani d . 1 . .
    C C15 0.28116(15) 1.03281(11) 0.79194(6) 0.0188(3) Uani d . 1 . .
    H H15A 0.2406 1.0966 0.7780 0.023 Uiso calc R 1 . .
    H H15B 0.3793 1.0306 0.7816 0.023 Uiso calc R 1 . .
    H H15C 0.2715 1.0289 0.8341 0.023 Uiso calc R 1 . .
    H H2N 0.375(2) 0.9008(13) 0.7287(8) 0.022(5) Uiso d . 1 . .
loop_
    _atom_site_aniso_label
    _atom_site_aniso_U_11
    _atom_site_aniso_U_22
    _atom_site_aniso_U_33
    _atom_site_aniso_U_12
    _atom_site_aniso_U_13
    _atom_site_aniso_U_23
    O1 0.0204(6) 0.0195(5) 0.0263(6) -0.0049(4) 0.0015(4) -0.0083(4)
    O2 0.0147(5) 0.0148(5) 0.0224(5) -0.0012(4) 0.0056(4) 0.0001(4)
    O3 0.0232(6) 0.0193(5) 0.0292(6) 0.0037(5) 0.0103(5) -0.0013(5)
    O4 0.0124(5) 0.0268(6) 0.0275(6) -0.0001(4) 0.0030(4) -0.0073(5)
    N1 0.0167(6) 0.0136(6) 0.0189(6) 0.0006(5) 0.0039(5) -0.0008(5)
    N2 0.0107(6) 0.0153(6) 0.0179(6) -0.0017(5) 0.0012(4) -0.0010(5)
    C1 0.0240(8) 0.0134(7) 0.0230(8) 0.0007(6) 0.0048(6) 0.0001(6)
    C2 0.0268(8) 0.0163(7) 0.0205(7) -0.0020(6) 0.0038(6) -0.0035(6)
    C3 0.0188(7) 0.0153(7) 0.0145(6) -0.0021(6) -0.0023(5) 0.0000(5)
    C4 0.0128(7) 0.0205(7) 0.0202(7) -0.0035(6) -0.0006(5) 0.0001(6)
    C5 0.0120(6) 0.0187(7) 0.0191(7) -0.0006(5) 0.0022(5) -0.0001(5)
    C6 0.0151(7) 0.0150(6) 0.0119(6) -0.0003(5) -0.0001(5) 0.0016(5)
    C7 0.0125(7) 0.0164(7) 0.0146(6) -0.0016(5) 0.0004(5) 0.0020(5)
    C8 0.0144(7) 0.0159(7) 0.0130(6) 0.0019(5) 0.0016(5) 0.0020(5)
    C9 0.0156(7) 0.0167(7) 0.0153(6) 0.0014(6) -0.0011(5) 0.0005(5)
    C10 0.0166(7) 0.0195(7) 0.0237(8) -0.0036(6) 0.0076(6) 0.0011(6)
    C11 0.0250(8) 0.0182(7) 0.0280(8) -0.0039(6) 0.0068(6) -0.0011(6)
    C12 0.0707(15) 0.0260(9) 0.0330(10) -0.0041(10) 0.0303(10) -0.0012(8)
    C13 0.0241(10) 0.0336(10) 0.0697(15) -0.0061(8) -0.0121(9) 0.0070(10)
    C14 0.0146(7) 0.0170(7) 0.0148(7) 0.0012(5) -0.0007(5) 0.0020(5)
    C15 0.0169(7) 0.0198(7) 0.0197(7) -0.0007(6) 0.0016(5) -0.0034(6)
_geom_special_details
;
All e.s.d.'s (except the e.s.d. in the dihedral angle between two l.s. planes)
are estimated using the full covariance matrix. The cell e.s.d.'s are taken
into account individually in the estimation of e.s.d.'s in distances, angles
and torsion angles; correlations between e.s.d.'s in cell parameters are only
used when they are defined by crystal symmetry. An approximate (isotropic)
treatment of cell e.s.d.'s is used for estimating e.s.d.'s involving l.s.
planes.
;
loop_
    _geom_bond_atom_site_label_1
    _geom_bond_atom_site_label_2
    _geom_bond_site_symmetry_2
    _geom_bond_distance
    _geom_bond_publ_flag
    O1 C3 . 1.3664(17) ?
    O1 C2 . 1.4317(18) ?
    O2 C9 . 1.3328(18) ?
    O2 C10 . 1.4749(17) ?
    O3 C9 . 1.2132(18) ?
    O4 C14 . 1.2301(18) ?
    N1 C9 . 1.3752(19) ?
    N1 C8 . 1.4208(18) ?
    N1 C1 . 1.4624(19) ?
    N2 C14 . 1.3540(18) ?
    N2 C6 . 1.4180(18) ?
    N2 H2N . 0.88(2) ?
    C1 C2 . 1.508(2) ?
    C1 H1A . 0.9900 ?
    C1 H1B . 0.9900 ?
    C2 H2A . 0.9900 ?
    C2 H2B . 0.9900 ?
    C3 C4 . 1.385(2) ?
    C3 C8 . 1.398(2) ?
    C4 C5 . 1.383(2) ?
    C4 H4 . 0.9500 ?
    C5 C6 . 1.395(2) ?
    C5 H5 . 0.9500 ?
    C6 C7 . 1.394(2) ?
    C7 C8 . 1.393(2) ?
    C7 H7 . 0.9500 ?
    C10 C12 . 1.506(2) ?
    C10 C11 . 1.512(2) ?
    C10 C13 . 1.523(2) ?
    C11 H11A . 0.9800 ?
    C11 H11B . 0.9800 ?
    C11 H11C . 0.9800 ?
    C12 H12A . 0.9800 ?
    C12 H12B . 0.9800 ?
    C12 H12C . 0.9800 ?
    C13 H13A . 0.9800 ?
    C13 H13B . 0.9800 ?
    C13 H13C . 0.9800 ?
    C14 C15 . 1.505(2) ?
    C15 H15A . 0.9800 ?
    C15 H15B . 0.9800 ?
    C15 H15C . 0.9800 ?
loop_
    _geom_angle_atom_site_label_1
    _geom_angle_atom_site_label_2
    _geom_angle_atom_site_label_3
    _geom_angle_site_symmetry_1
    _geom_angle_site_symmetry_3
    _geom_angle
    _geom_angle_publ_flag
    C3 O1 C2 . . 117.24(12) ?
    C9 O2 C10 . . 120.86(11) ?
    C9 N1 C8 . . 126.92(12) ?
    C9 N1 C1 . . 118.35(12) ?
    C8 N1 C1 . . 113.88(12) ?
    C14 N2 C6 . . 128.51(12) ?
    C14 N2 H2N . . 115.7(12) ?
    C6 N2 H2N . . 115.8(12) ?
    N1 C1 C2 . . 108.92(12) ?
    N1 C1 H1A . . 109.9 ?
    C2 C1 H1A . . 109.9 ?
    N1 C1 H1B . . 109.9 ?
    C2 C1 H1B . . 109.9 ?
    H1A C1 H1B . . 108.3 ?
    O1 C2 C1 . . 111.86(12) ?
    O1 C2 H2A . . 109.2 ?
    C1 C2 H2A . . 109.2 ?
    O1 C2 H2B . . 109.2 ?
    C1 C2 H2B . . 109.2 ?
    H2A C2 H2B . . 107.9 ?
    O1 C3 C4 . . 116.16(13) ?
    O1 C3 C8 . . 124.19(13) ?
    C4 C3 C8 . . 119.64(13) ?
    C5 C4 C3 . . 121.58(13) ?
    C5 C4 H4 . . 119.2 ?
    C3 C4 H4 . . 119.2 ?
    C4 C5 C6 . . 119.10(13) ?
    C4 C5 H5 . . 120.4 ?
    C6 C5 H5 . . 120.4 ?
    C7 C6 C5 . . 119.71(13) ?
    C7 C6 N2 . . 116.27(13) ?
    C5 C6 N2 . . 124.02(13) ?
    C8 C7 C6 . . 120.86(13) ?
    C8 C7 H7 . . 119.6 ?
    C6 C7 H7 . . 119.6 ?
    C7 C8 C3 . . 119.04(13) ?
    C7 C8 N1 . . 123.38(13) ?
    C3 C8 N1 . . 117.45(13) ?
    O3 C9 O2 . . 125.95(14) ?
    O3 C9 N1 . . 122.72(13) ?
    O2 C9 N1 . . 111.33(12) ?
    O2 C10 C12 . . 111.35(14) ?
    O2 C10 C11 . . 102.40(12) ?
    C12 C10 C11 . . 111.06(14) ?
    O2 C10 C13 . . 108.04(13) ?
    C12 C10 C13 . . 112.90(17) ?
    C11 C10 C13 . . 110.57(14) ?
    C10 C11 H11A . . 109.5 ?
    C10 C11 H11B . . 109.5 ?
    H11A C11 H11B . . 109.5 ?
    C10 C11 H11C . . 109.5 ?
    H11A C11 H11C . . 109.5 ?
    H11B C11 H11C . . 109.5 ?
    C10 C12 H12A . . 109.5 ?
    C10 C12 H12B . . 109.5 ?
    H12A C12 H12B . . 109.5 ?
    C10 C12 H12C . . 109.5 ?
    H12A C12 H12C . . 109.5 ?
    H12B C12 H12C . . 109.5 ?
    C10 C13 H13A . . 109.5 ?
    C10 C13 H13B . . 109.5 ?
    H13A C13 H13B . . 109.5 ?
    C10 C13 H13C . . 109.5 ?
    H13A C13 H13C . . 109.5 ?
    H13B C13 H13C . . 109.5 ?
    O4 C14 N2 . . 123.82(13) ?
    O4 C14 C15 . . 121.00(13) ?
    N2 C14 C15 . . 115.18(12) ?
    C14 C15 H15A . . 109.5 ?
    C14 C15 H15B . . 109.5 ?
    H15A C15 H15B . . 109.5 ?
    C14 C15 H15C . . 109.5 ?
    H15A C15 H15C . . 109.5 ?
    H15B C15 H15C . . 109.5 ?
loop_
    _geom_torsion_atom_site_label_1
    _geom_torsion_atom_site_label_2
    _geom_torsion_atom_site_label_3
    _geom_torsion_atom_site_label_4
    _geom_torsion_site_symmetry_1
    _geom_torsion_site_symmetry_2
    _geom_torsion_site_symmetry_3
    _geom_torsion_site_symmetry_4
    _geom_torsion
    _geom_torsion_publ_flag
    C9 N1 C1 C2 . . . . -116.78(14) ?
    C8 N1 C1 C2 . . . . 53.44(16) ?
    C3 O1 C2 C1 . . . . 32.01(17) ?
    N1 C1 C2 O1 . . . . -56.42(16) ?
    C2 O1 C3 C4 . . . . 177.85(13) ?
    C2 O1 C3 C8 . . . . -3.3(2) ?
    O1 C3 C4 C5 . . . . 178.58(13) ?
    C8 C3 C4 C5 . . . . -0.3(2) ?
    C3 C4 C5 C6 . . . . -1.6(2) ?
    C4 C5 C6 C7 . . . . 1.5(2) ?
    C4 C5 C6 N2 . . . . -178.52(13) ?
    C14 N2 C6 C7 . . . . -178.52(13) ?
    C14 N2 C6 C5 . . . . 1.5(2) ?
    C5 C6 C7 C8 . . . . 0.5(2) ?
    N2 C6 C7 C8 . . . . -179.43(12) ?
    C6 C7 C8 C3 . . . . -2.5(2) ?
    C6 C7 C8 N1 . . . . -178.20(12) ?
    O1 C3 C8 C7 . . . . -176.45(13) ?
    C4 C3 C8 C7 . . . . 2.4(2) ?
    O1 C3 C8 N1 . . . . -0.5(2) ?
    C4 C3 C8 N1 . . . . 178.35(12) ?
    C9 N1 C8 C7 . . . . -41.1(2) ?
    C1 N1 C8 C7 . . . . 149.70(13) ?
    C9 N1 C8 C3 . . . . 143.12(14) ?
    C1 N1 C8 C3 . . . . -26.10(18) ?
    C10 O2 C9 O3 . . . . -15.9(2) ?
    C10 O2 C9 N1 . . . . 164.66(12) ?
    C8 N1 C9 O3 . . . . 179.49(14) ?
    C1 N1 C9 O3 . . . . -11.7(2) ?
    C8 N1 C9 O2 . . . . -1.1(2) ?
    C1 N1 C9 O2 . . . . 167.70(12) ?
    C9 O2 C10 C12 . . . . 64.04(18) ?
    C9 O2 C10 C11 . . . . -177.21(13) ?
    C9 O2 C10 C13 . . . . -60.47(18) ?
    C6 N2 C14 O4 . . . . -1.4(2) ?
    C6 N2 C14 C15 . . . . 178.02(13) ?
loop_
    _geom_hbond_atom_site_label_D
    _geom_hbond_atom_site_label_H
    _geom_hbond_atom_site_label_A
    _geom_hbond_site_symmetry_A
    _geom_hbond_distance_DH
    _geom_hbond_distance_HA
    _geom_hbond_distance_DA
    _geom_hbond_angle_DHA
    _geom_hbond_publ_flag
    N2 H2N O4 6_657 0.879(19) 2.051(19) 2.9251(17) 173.1(16) yes
    C1 H1B O3 . 0.99 2.31 2.748(2) 105 no
    C5 H5 O4 . 0.95 2.27 2.8771(19) 121 yes
    C7 H7 O2 . 0.95 2.40 2.7940(18) 104 no
    C11 H11B O3 8_765 0.98 2.49 3.456(2) 168 yes
    C12 H12A O3 . 0.98 2.39 2.957(2) 117 no
    C13 H13C O3 . 0.98 2.52 3.073(2) 116 no
data_global
_journal_date_recd_electronic     2010-08-26
_journal_date_accepted     2010-09-15
_journal_name_full     'Acta Crystallographica, Section E'
_journal_year     2010
_journal_volume     66
_journal_issue     10
_journal_page_first     o2600
_journal_page_last     o2600
_journal_paper_category     QO
_journal_coeditor_code     JH2200
_publ_contact_author_name     'Xiao-Bo Gu'
_publ_contact_author_address
;
Key Laboratory of Nuclear Medicine, Ministry of Health,
Jiangsu Key Laboratory of Molecular Nuclear Medicine,
Jiangsu Institute of Nuclear Medicine, Wuxi 214063, People's Republic of China
;
_publ_contact_author_email     'gnal8002bxg@yahoo.com.cn'
_publ_contact_author_fax     ?
_publ_contact_author_phone     ?
_publ_section_title
;
<i>tert</i>-Butyl
6-acetamido-3,4-dihydro-2<i>H</i>-1,4-benzoxazine-4-carboxylate
;
loop_
    _publ_author_name
    _publ_author_footnote
    _publ_author_address
    'Gu, Xiao-Bo' .
;
Jiangsu Institute of Nuclear Medicine, Wuxi 214063, People's Republic of China
;
