# Supplementary material for: tert-Butyl 6-acetamido-3,4-dihydro-2H-1,4-benzoxazine-4-carboxyl­ate
Source: Acta Crystallogr Sect E Struct Rep Online. 2010 Sep 25;66(Pt 10):o2600. doi: 10.1107/S1600536810036937 (PMC2983301; doi:10.1107/S1600536810036937)
Supplement: Supplementary file 2 [file e-66-o2600-Isup2.hkl]

# 
# h,k,l, Fc-squared, Fo-squared, sigma(Fo-squared) and status flag 
# 
data_I
_shelx_title ' Y2841 in Pbca' 
_shelx_refln_list_code          4 
_shelx_F_calc_maximum      223.93 
_exptl_crystal_F_000      1248.00 
_reflns_d_resolution_high  0.7699 
 
loop_ 
 _symmetry_equiv_pos_as_xyz 
 'x, y, z' 
 '-x+1/2, -y, z+1/2' 
 '-x, y+1/2, -z+1/2' 
 'x+1/2, -y+1/2, -z' 
 '-x, -y, -z' 
 'x-1/2, y, -z-1/2' 
 'x, -y-1/2, z-1/2' 
 '-x-1/2, y-1/2, z' 
 
_cell_length_a     9.6755 
_cell_length_b    13.1367 
_cell_length_c    23.1285 
_cell_angle_alpha  90.000 
_cell_angle_beta   90.000 
_cell_angle_gamma  90.000 
 
_shelx_F_squared_multiplier     1.000 
 
loop_ 
 _refln_index_h 
 _refln_index_k 
 _refln_index_l 
 _refln_F_squared_calc 
 _refln_F_squared_meas 
 _refln_F_squared_sigma 
 _refln_observed_status 
   4   0   0     1650.53     1717.41     26.15 o 
   6   0   0     3430.08     3319.77     60.87 o 
   8   0   0       77.61       94.74     29.90 o 
  10   0   0        3.38       11.88     18.87 o 
  12   0   0      108.62      168.92     42.47 o 
   2   1   0    26301.54    27274.57    153.03 o 
   4   1   0     5765.50     6407.32     87.86 o 
   6   1   0        2.40        8.83      4.30 o 
   8   1   0       15.25       37.69     19.50 o 
  10   1   0      142.29      160.85     18.97 o 
  12   1   0      977.80     1092.33     72.09 o 
   0   2   0       70.95       57.72      4.32 o 
   2   2   0      355.52      307.07     11.31 o 
   4   2   0      863.96      689.94     16.51 o 
   6   2   0     1515.51     1836.83     37.14 o 
   8   2   0      288.59      221.60     28.37 o 
  10   2   0     1121.87     1005.13     38.79 o 
  12   2   0       68.74       82.21     20.00 o 
   2   3   0    12390.31    13183.81    109.91 o 
   4   3   0     1333.48     1460.74     16.86 o 
   6   3   0     1094.79     1052.19     23.54 o 
   8   3   0     1559.49     1401.23     44.17 o 
  10   3   0      196.31      167.01     23.73 o 
  12   3   0       50.28       20.20     22.21 o 
   0   4   0     9804.06    10409.22     64.27 o 
   2   4   0     4679.13     4362.83     18.60 o 
   4   4   0      182.29      140.34     20.76 o 
   6   4   0       91.39       85.57      8.33 o 
   8   4   0     1528.49     1360.70     33.22 o 
  10   4   0      780.96      695.50     47.72 o 
  12   4   0       38.95       54.45     26.03 o 
   2   5   0    19551.78    21163.46    108.41 o 
   4   5   0     1696.33     1708.08     47.34 o 
   6   5   0      655.73      635.35     24.89 o 
   8   5   0      333.24      359.27     70.03 o 
  10   5   0      123.59       99.46     26.14 o 
  12   5   0       37.86       -0.83     20.36 o 
   0   6   0    21230.52    22716.98    274.55 o 
   2   6   0     1336.28     1425.73     14.55 o 
   4   6   0      615.74      552.01     39.63 o 
   6   6   0      584.85      688.84     43.53 o 
   8   6   0      119.57       90.55     14.10 o 
  10   6   0       20.86       60.25     19.50 o 
   2   7   0     1575.77     1636.46     20.71 o 
   4   7   0     1442.34     1444.27     42.86 o 
   6   7   0      716.86      749.84     31.39 o 
   8   7   0     1161.88     1114.35     44.21 o 
  10   7   0       56.24       23.49     15.76 o 
   0   8   0     3996.27     4086.33    127.88 o 
   2   8   0       19.58       14.97      3.33 o 
   4   8   0      160.49      182.98     16.88 o 
   6   8   0      544.39      591.99     29.70 o 
   8   8   0       47.56       51.91     15.09 o 
  10   8   0       11.79        3.56     14.03 o 
   2   9   0        0.28        4.52      5.24 o 
   4   9   0      720.52      717.84     24.22 o 
   6   9   0     2184.54     2151.10     52.11 o 
   8   9   0       21.67       15.05     13.81 o 
  10   9   0      173.87      189.44     31.07 o 
   0  10   0        9.31       -7.81      8.31 o 
   2  10   0      301.01      326.78     27.40 o 
   4  10   0        9.36        4.07      6.09 o 
   6  10   0      285.76      277.16     20.89 o 
   8  10   0       10.10       19.17     12.32 o 
  10  10   0       17.82       21.58     12.81 o 
   2  11   0       63.42       41.50     10.30 o 
   4  11   0     3756.84     3853.44     93.14 o 
   6  11   0       16.40       11.37      8.81 o 
   8  11   0     1238.27     1259.03     91.99 o 
   0  12   0      104.05       84.52     14.84 o 
   2  12   0     3802.08     3852.98     92.88 o 
   4  12   0     5043.58     5237.65    144.20 o 
   6  12   0      120.91      105.67     17.27 o 
   8  12   0      100.49       77.51     27.62 o 
   2  13   0      231.41      235.31     25.69 o 
   4  13   0       28.05       20.81      8.15 o 
   6  13   0      554.08      562.66     26.83 o 
   8  13   0      371.69      370.43     32.24 o 
   0  14   0      159.19      122.69     22.37 o 
   2  14   0      155.58      118.02     16.72 o 
   4  14   0        6.04        3.99      7.76 o 
   6  14   0        1.10        7.43      9.85 o 
   2  15   0      454.94      532.50     35.07 o 
   4  15   0        6.55        7.76     15.24 o 
   0  16   0      602.85      630.29     52.97 o 
   2  16   0      283.20      277.01     37.14 o 
   4  16   0        4.79        5.55     18.03 o 
   2   1   1      347.78      349.64      7.03 o 
   3   1   1     1654.81     1556.01      8.25 o 
   4   1   1     7918.52     8510.00     45.02 o 
   5   1   1      439.98      509.72      8.96 o 
   6   1   1       71.06       68.45      6.42 o 
   7   1   1      317.98      297.96     17.59 o 
   8   1   1      299.19      298.31     18.65 o 
   9   1   1       61.32       43.33      8.45 o 
  10   1   1      706.30      722.28     23.65 o 
  11   1   1      396.36      391.05     19.68 o 
  12   1   1        8.28       30.77     12.11 o 
   0   2   1       15.28       22.69      2.39 o 
   1   2   1     5021.84     4934.58     26.39 o 
   2   2   1     3145.57     2940.32     11.59 o 
   3   2   1      556.45      573.18      4.53 o 
   4   2   1      952.40     1061.59      8.50 o 
   5   2   1      691.09      760.52      9.67 o 
   6   2   1     1456.91     1560.38     21.32 o 
   7   2   1      128.39      124.63      7.11 o 
   8   2   1      200.62      201.37     10.03 o 
   9   2   1     1176.96     1120.77     27.17 o 
  10   2   1      197.62      186.69     11.55 o 
  11   2   1      147.65      143.25     16.23 o 
  12   2   1       11.55        8.07      8.62 o 
   1   3   1        0.17        6.97      3.26 o 
   2   3   1      364.51      325.70      7.94 o 
   3   3   1      491.00      472.00      4.11 o 
   4   3   1     2795.48     2880.21     28.51 o 
   5   3   1      466.72      471.42     13.05 o 
   6   3   1      735.59      748.20     13.23 o 
   7   3   1      353.92      379.35      9.86 o 
   8   3   1     2181.53     2250.43     33.50 o 
   9   3   1     1007.16     1048.70     30.68 o 
  10   3   1       81.19       78.83     13.44 o 
  11   3   1      137.32      176.61     19.48 o 
  12   3   1      135.41      142.12     21.53 o 
   0   4   1     1491.57     1421.74      8.36 o 
   1   4   1     5382.84     5576.20     29.10 o 
   2   4   1     3374.51     3325.50     14.63 o 
   3   4   1      948.89      869.41      6.77 o 
   4   4   1     1038.59     1119.82     15.75 o 
   5   4   1     1375.40     1479.65     18.34 o 
   6   4   1      428.54      397.54     11.18 o 
   7   4   1      355.74      377.46     13.14 o 
   8   4   1      559.93      468.64     13.89 o 
   9   4   1       60.65       68.37     11.76 o 
  10   4   1      921.16      919.74     39.29 o 
  11   4   1        1.26       21.51     12.65 o 
  12   4   1       15.52       25.16     11.02 o 
   1   5   1      398.63      420.77      4.22 o 
   2   5   1      193.22      182.56      3.79 o 
   3   5   1      983.15      912.96     12.28 o 
   4   5   1     2321.52     2660.96     30.93 o 
   5   5   1       43.13       43.44      8.84 o 
   6   5   1        1.65        8.86      7.60 o 
   7   5   1     1004.44      899.38     31.83 o 
   8   5   1       10.63       20.87     12.70 o 
   9   5   1     1391.04     1265.47     26.18 o 
  10   5   1      206.99      195.88     17.84 o 
  11   5   1       12.92       28.42     10.99 o 
  12   5   1       36.49       61.10     23.39 o 
   0   6   1     4456.81     4901.41     30.99 o 
   1   6   1       78.28       54.20      2.76 o 
   2   6   1       12.21       12.66      2.22 o 
   3   6   1       41.27       37.58      2.59 o 
   4   6   1      319.00      372.75     12.71 o 
   5   6   1     1521.34     1578.83     31.53 o 
   6   6   1      925.15      896.32     26.41 o 
   7   6   1      659.33      699.09     24.75 o 
   8   6   1       53.36       38.24     12.52 o 
   9   6   1       68.39       61.60     14.33 o 
  10   6   1        8.52       31.53     10.74 o 
  11   6   1       85.38       56.71     16.51 o 
   1   7   1        3.49        4.37      2.03 o 
   2   7   1     2697.47     2689.96     32.45 o 
   3   7   1       86.77      111.41      5.31 o 
   4   7   1      105.60       56.47      7.09 o 
   5   7   1       72.83      117.26     11.07 o 
   6   7   1      242.23      290.24     18.71 o 
   7   7   1       49.96       68.77      9.93 o 
   8   7   1      364.44      329.42     18.31 o 
   9   7   1      129.58      102.90     13.12 o 
  10   7   1       68.77      106.71     14.00 o 
  11   7   1      180.80      195.72     17.69 o 
   0   8   1     3464.57     3430.77     62.64 o 
   1   8   1      935.73      870.94     11.02 o 
   2   8   1     1516.05     1663.72     22.13 o 
   3   8   1      128.52      110.61      7.86 o 
   4   8   1        0.04        7.87      6.56 o 
   5   8   1     1098.07     1124.11     25.27 o 
   6   8   1       28.76       22.21      7.52 o 
   7   8   1      149.98      139.88     11.63 o 
   8   8   1       54.10       45.95     12.04 o 
   9   8   1      255.68      269.00     18.64 o 
  10   8   1        1.46        7.49     10.24 o 
  11   8   1        3.05       31.84     11.19 o 
   1   9   1      250.75      282.84      9.33 o 
   2   9   1      222.09      202.05      9.02 o 
   3   9   1     1944.81     1922.94     29.03 o 
   4   9   1     1809.89     1771.84     31.68 o 
   5   9   1      467.58      475.17     17.47 o 
   6   9   1     2340.66     2384.00     42.10 o 
   7   9   1      254.42      233.28     17.69 o 
   8   9   1       73.63       53.79     13.44 o 
   9   9   1        4.94       16.97     10.01 o 
  10   9   1       33.76       34.92     12.22 o 
   0  10   1      147.33      159.91     12.96 o 
   1  10   1      255.69      222.68     10.82 o 
   2  10   1      337.76      323.48     11.95 o 
   3  10   1      374.12      390.76     14.91 o 
   4  10   1      112.23      109.32      6.69 o 
   5  10   1     3091.72     3118.09     48.56 o 
   6  10   1      475.62      471.41     20.44 o 
   7  10   1       39.89       27.09      7.30 o 
   8  10   1      280.78      256.17     16.23 o 
   9  10   1        0.77       -3.40      7.75 o 
  10  10   1       29.93       52.78     12.10 o 
   1  11   1      133.19      144.46     12.57 o 
   2  11   1       27.42       19.52      4.77 o 
   3  11   1      246.17      258.60     10.57 o 
   4  11   1      641.01      633.26     16.22 o 
   5  11   1      171.91      169.40     14.25 o 
   6  11   1      386.06      355.00     17.22 o 
   7  11   1        6.08       22.31      6.94 o 
   8  11   1       35.54       27.96     10.30 o 
   9  11   1        3.74       12.86     10.26 o 
   0  12   1      109.97       92.67     13.19 o 
   1  12   1       70.56       95.85      8.37 o 
   2  12   1      190.55      187.33     13.63 o 
   3  12   1     1260.60     1205.90     27.20 o 
   4  12   1       42.44       32.09      7.42 o 
   5  12   1        3.40        9.21      5.53 o 
   6  12   1       50.27       36.62      7.58 o 
   7  12   1      421.79      415.96     17.50 o 
   8  12   1      255.18      274.97     18.42 o 
   1  13   1      660.70      546.76     13.94 o 
   2  13   1      474.06      488.81     15.05 o 
   3  13   1      266.79      244.46     21.46 o 
   4  13   1      519.72      579.12     20.67 o 
   5  13   1        6.24       17.75      7.27 o 
   6  13   1       82.46       64.27     15.48 o 
   7  13   1      189.75      225.63     21.94 o 
   8  13   1      108.50       96.81     15.56 o 
   0  14   1     2065.98     2022.76     28.06 o 
   1  14   1       90.10       98.85     14.10 o 
   2  14   1      234.07      245.17     20.31 o 
   3  14   1        0.58        6.69      3.59 o 
   4  14   1        4.68       14.50      5.54 o 
   5  14   1        1.08        1.44      4.81 o 
   6  14   1       49.00       49.05      9.25 o 
   7  14   1       10.50       15.76      8.50 o 
   1  15   1        6.83       17.80      6.96 o 
   2  15   1      110.99      109.80     11.11 o 
   3  15   1        7.26       14.20      6.24 o 
   4  15   1       25.70       30.42      8.17 o 
   5  15   1      124.46       94.88     22.02 o 
   0  16   1      165.74      151.53     16.55 o 
   1  16   1      217.35      235.93     14.52 o 
   2  16   1       48.23       40.40      8.34 o 
   3  16   1        7.57       22.86      9.04 o 
   4  16   1        4.91        9.84      4.40 o 
   1  17   1       27.14       46.76     12.10 o 
   2   0   2     6489.08     6460.08     27.41 o 
   3   0   2       38.09       32.73      4.31 o 
   4   0   2      386.45      499.08     10.53 o 
   5   0   2     1549.79     1496.06     31.99 o 
   6   0   2     3162.50     3364.54     96.03 o 
   7   0   2      154.89      166.10     20.28 o 
   8   0   2       58.22       35.80     11.00 o 
   9   0   2      850.64      877.74     25.61 o 
  10   0   2     1164.18     1027.13     39.31 o 
  11   0   2     1154.46     1251.92     40.60 o 
  12   0   2       10.26       71.28     22.06 o 
   1   1   2    14051.97    13651.84     82.71 o 
   2   1   2     4321.74     4091.81     16.43 o 
   3   1   2      258.76      261.41      8.19 o 
   4   1   2     1954.42     2010.31     15.05 o 
   5   1   2        0.12        8.08      2.75 o 
   6   1   2      403.08      413.65     10.75 o 
   7   1   2      640.27      631.05     14.51 o 
   8   1   2     1709.25     1591.89     30.13 o 
   9   1   2     2002.27     1933.51     35.60 o 
  10   1   2      123.14      149.18     12.28 o 
  11   1   2      423.41      493.21     20.83 o 
  12   1   2       90.18      115.68     22.28 o 
   0   2   2     2939.00     2860.65     40.21 o 
   1   2   2     3045.02     2746.39     14.74 o 
   2   2   2      905.21      738.83      6.42 o 
   3   2   2      153.05      137.58      4.47 o 
   4   2   2     2463.93     2501.24     13.62 o 
   5   2   2     1630.73     1714.98     20.60 o 
   6   2   2      146.02      146.06      9.48 o 
   7   2   2     1774.23     1836.27     34.39 o 
   8   2   2     2461.72     2406.89     37.01 o 
   9   2   2        4.35        8.91      5.91 o 
  10   2   2      216.07      239.87     16.41 o 
  11   2   2      127.92      113.34     25.04 o 
  12   2   2       72.81      124.35     14.10 o 
   1   3   2     1944.87     1941.15      9.25 o 
   2   3   2      204.73      174.21      4.69 o 
   3   3   2      183.69      180.43      4.54 o 
   4   3   2       12.01       23.67      3.13 o 
   5   3   2     2596.22     2865.85     24.38 o 
   6   3   2     2213.09     2136.22     36.44 o 
   7   3   2     1097.08     1043.71     21.20 o 
   8   3   2       28.09       36.01      4.47 o 
   9   3   2      734.47      819.13     25.25 o 
  10   3   2      824.32      761.14     30.77 o 
  11   3   2        7.89       27.78     14.13 o 
  12   3   2       65.95       72.14     19.51 o 
   0   4   2      807.71      829.76      7.38 o 
   1   4   2       56.33       55.51      2.97 o 
   2   4   2     1526.11     1428.30      8.04 o 
   3   4   2     3487.62     3506.88     27.39 o 
   4   4   2     2221.50     2229.25     28.75 o 
   5   4   2     2638.55     2773.02     38.12 o 
   6   4   2      106.53       99.53      4.54 o 
   7   4   2     1767.03     1642.77     26.74 o 
   8   4   2     1102.82      987.67     39.66 o 
   9   4   2     1029.28     1004.38     33.58 o 
  10   4   2      160.53      166.00     15.27 o 
  11   4   2       45.75       50.19     11.49 o 
  12   4   2       57.27       68.00     13.71 o 
   1   5   2      607.32      645.63      8.89 o 
   2   5   2      129.35      127.67      3.03 o 
   3   5   2      876.62      933.27     10.89 o 
   4   5   2       64.34       64.75      5.83 o 
   5   5   2      486.56      508.38     11.79 o 
   6   5   2      746.97      739.51     16.15 o 
   7   5   2       18.26       32.86      9.59 o 
   8   5   2     1500.70     1514.80     30.11 o 
   9   5   2       43.64       60.30     12.41 o 
  10   5   2       23.45       19.04      6.65 o 
  11   5   2        0.30        2.06     10.01 o 
   0   6   2        7.32       14.86      2.70 o 
   1   6   2     4359.18     4411.30     23.02 o 
   2   6   2      303.56      324.32      8.79 o 
   3   6   2      854.03      855.33      8.62 o 
   4   6   2        1.23        4.17      1.50 o 
   5   6   2       20.78       18.26      7.06 o 
   6   6   2      150.83       92.74     13.75 o 
   7   6   2      104.32      153.07     18.02 o 
   8   6   2       14.98       31.88      9.76 o 
   9   6   2       11.54        6.23      9.29 o 
  10   6   2        3.16       18.99      7.41 o 
  11   6   2        9.29       23.96     12.87 o 
   1   7   2     8181.11     8987.70     71.66 o 
   2   7   2     2135.07     2045.13     15.44 o 
   3   7   2      148.61      148.22      6.33 o 
   4   7   2      138.13      136.78     11.56 o 
   5   7   2     1550.49     1538.09     35.29 o 
   6   7   2      902.88      880.39     24.27 o 
   7   7   2       31.94       28.04     11.31 o 
   8   7   2      271.00      287.55     13.74 o 
   9   7   2      241.78      213.88     16.53 o 
  10   7   2      318.99      283.15     15.83 o 
  11   7   2      119.67      115.82     17.79 o 
   0   8   2      123.02      108.12      7.72 o 
   1   8   2     3555.83     3742.67     36.02 o 
   2   8   2      628.03      640.83     11.72 o 
   3   8   2      120.81      118.79      4.99 o 
   4   8   2     1007.34      969.81     21.21 o 
   5   8   2     2726.75     2793.97     52.15 o 
   6   8   2      818.12      841.43     19.17 o 
   7   8   2      145.10      145.58     13.75 o 
   8   8   2      444.30      449.26     24.43 o 
   9   8   2      227.00      240.89     18.83 o 
  10   8   2        0.15       16.05     10.69 o 
  11   8   2        6.87        3.09      9.49 o 
   1   9   2     1043.41     1053.97     17.90 o 
   2   9   2      134.85      122.66      5.55 o 
   3   9   2     1645.41     1625.16     24.92 o 
   4   9   2      327.08      278.68     13.70 o 
   5   9   2     1518.07     1493.33     32.85 o 
   6   9   2     1171.07     1126.29     43.65 o 
   7   9   2        0.12       15.18      9.73 o 
   8   9   2       94.25      100.54     15.37 o 
   9   9   2      234.51      238.22     15.06 o 
  10   9   2      214.37      187.55     16.12 o 
   0  10   2     1889.59     2015.16     55.85 o 
   1  10   2       19.62       16.86      4.29 o 
   2  10   2        8.82        8.92      3.05 o 
   3  10   2       74.45       78.92      5.24 o 
   4  10   2     2435.52     2474.59     36.65 o 
   5  10   2     3568.23     3633.44     55.97 o 
   6  10   2        5.24       11.56     10.52 o 
   7  10   2      257.83      291.91     21.77 o 
   8  10   2       20.63        8.22      8.06 o 
   9  10   2      156.07      179.24     16.00 o 
  10  10   2      189.46      210.79     19.24 o 
   1  11   2      592.82      592.76     12.95 o 
   2  11   2      831.96      869.72     16.13 o 
   3  11   2      775.79      799.34     13.31 o 
   4  11   2        0.58       16.92      7.64 o 
   5  11   2      367.41      329.83     17.59 o 
   6  11   2        5.07       17.54      7.42 o 
   7  11   2       79.81       73.52     17.93 o 
   8  11   2      708.45      780.16     31.77 o 
   9  11   2      206.80      210.72     15.25 o 
   0  12   2      178.06      129.68     13.82 o 
   1  12   2       23.50       19.46      5.64 o 
   2  12   2      527.57      495.46     11.58 o 
   3  12   2      532.45      473.06     14.84 o 
   4  12   2      806.18      792.78     19.17 o 
   5  12   2       60.96       80.93     10.76 o 
   6  12   2      101.83      107.80     12.23 o 
   7  12   2       34.80       54.50      9.46 o 
   8  12   2       17.36        1.04      7.54 o 
   1  13   2       47.23       40.01      7.19 o 
   2  13   2       17.76       19.37      6.01 o 
   3  13   2      290.96      293.33     17.23 o 
   4  13   2        0.76       13.65      6.09 o 
   5  13   2       26.81       15.65      8.44 o 
   6  13   2        2.24        1.78      6.20 o 
   7  13   2        1.26       20.43      6.84 o 
   8  13   2       36.01       38.16      9.33 o 
   0  14   2      241.55      286.33     20.15 o 
   1  14   2      518.97      523.59     20.25 o 
   2  14   2      108.35      136.33     12.04 o 
   3  14   2       87.69       97.76     12.65 o 
   4  14   2      105.23      116.93     14.25 o 
   5  14   2        4.17       12.93      5.59 o 
   6  14   2      199.24      200.84     21.40 o 
   7  14   2       10.45       12.05      7.19 o 
   1  15   2        5.23        6.07      6.50 o 
   2  15   2      272.68      263.45     13.46 o 
   3  15   2       33.38       25.20      5.35 o 
   4  15   2       34.78       30.86      8.00 o 
   5  15   2        2.43       13.23      5.42 o 
   0  16   2      688.67      750.96     61.55 o 
   1  16   2       39.59       34.51      9.77 o 
   2  16   2       79.27       84.48     14.32 o 
   3  16   2       18.61       18.21      6.10 o 
   4  16   2      149.40      152.27     23.60 o 
   1   1   3      189.66      215.41      5.47 o 
   2   1   3       94.85      165.04      5.30 o 
   3   1   3      935.73      947.33      7.57 o 
   4   1   3       72.15       61.61      3.03 o 
   5   1   3        2.89        5.40      2.37 o 
   6   1   3      302.84      292.70     11.12 o 
   7   1   3       38.78       47.78      4.69 o 
   8   1   3     1253.48     1221.45     20.91 o 
   9   1   3       12.35        7.85      5.24 o 
  10   1   3       60.12       79.70     12.94 o 
  11   1   3       42.29       53.78     17.79 o 
  12   1   3       23.78       26.06     10.35 o 
   0   2   3    31568.73    33027.38    214.93 o 
   1   2   3     2984.65     2993.71     19.23 o 
   2   2   3      345.38      315.84      7.27 o 
   3   2   3     4771.45     4844.18     20.95 o 
   4   2   3        1.00       10.12      2.94 o 
   5   2   3      310.06      355.10     11.80 o 
   6   2   3       50.41       86.50      8.06 o 
   7   2   3      159.42      153.72      6.38 o 
   8   2   3     1351.93     1284.68     22.50 o 
   9   2   3      519.27      502.05     17.67 o 
  10   2   3        7.44       20.45      9.88 o 
  11   2   3       21.72       44.82     10.66 o 
  12   2   3      230.82      230.93     34.45 o 
   1   3   3       53.06       39.30      2.71 o 
   2   3   3      992.85     1022.98      7.08 o 
   3   3   3     1642.05     1671.64     11.16 o 
   4   3   3     3529.14     3709.82     25.29 o 
   5   3   3      352.12      442.97      7.60 o 
   6   3   3      615.28      630.19     20.69 o 
   7   3   3     1410.34     1368.16     25.28 o 
   8   3   3      262.24      209.77     14.80 o 
   9   3   3     1124.19     1123.22     30.00 o 
  10   3   3      632.90      550.93     34.49 o 
  11   3   3       18.45       50.11      9.97 o 
  12   3   3        3.59       27.11     10.31 o 
   0   4   3     3950.04     4000.47     22.28 o 
   1   4   3      887.40      870.87      7.47 o 
   2   4   3       38.10       26.44      2.29 o 
   3   4   3        4.03        3.64      2.09 o 
   4   4   3     5006.37     5496.16     51.54 o 
   5   4   3        0.87        3.27      3.50 o 
   6   4   3      153.05      150.24      6.33 o 
   7   4   3       20.56       27.09      9.13 o 
   8   4   3      446.82      440.53     15.97 o 
   9   4   3       53.85       48.68      9.99 o 
  10   4   3       54.33       52.82     15.76 o 
  11   4   3       82.14       58.41     16.72 o 
  12   4   3        4.98        0.83      8.98 o 
   1   5   3      593.37      555.19      8.04 o 
   2   5   3       80.60       86.14      2.83 o 
   3   5   3     2866.78     3120.74     32.89 o 
   4   5   3       77.67      119.21      5.95 o 
   5   5   3      514.95      561.54     11.79 o 
   6   5   3      532.22      509.86     20.05 o 
   7   5   3       68.77       52.99      4.60 o 
   8   5   3       12.68       11.46      7.12 o 
   9   5   3      290.25      255.37     20.61 o 
  10   5   3       13.58       30.94      9.38 o 
  11   5   3       15.40       19.90     12.54 o 
   0   6   3     2864.57     3131.23     25.20 o 
   1   6   3     2642.37     2946.40     17.98 o 
   2   6   3     1671.91     1703.08     14.01 o 
   3   6   3      296.55      306.67      8.35 o 
   4   6   3      964.99      969.85     20.68 o 
   5   6   3      222.87      243.15     10.33 o 
   6   6   3        8.25       29.21      9.74 o 
   7   6   3       11.62        9.63      7.53 o 
   8   6   3      121.57      115.30     14.97 o 
   9   6   3       45.98       36.97      9.27 o 
  10   6   3        0.49        5.96      8.80 o 
  11   6   3       13.78       19.01      9.96 o 
   1   7   3       94.56       92.75      4.73 o 
   2   7   3     1740.04     1739.93     17.43 o 
   3   7   3      140.45      140.61      5.09 o 
   4   7   3        4.66        3.64      2.11 o 
   5   7   3      171.33      218.40     12.57 o 
   6   7   3       80.86       68.55     11.64 o 
   7   7   3        0.01       17.73      7.84 o 
   8   7   3     1787.97     1781.51     50.24 o 
   9   7   3        0.18        5.95     13.46 o 
  10   7   3      208.62      175.29     21.25 o 
  11   7   3       15.69       17.68      9.57 o 
   0   8   3     2328.73     2423.61     45.01 o 
   1   8   3      394.21      426.14      6.54 o 
   2   8   3      236.20      275.09      8.15 o 
   3   8   3       17.83       33.86      4.98 o 
   4   8   3      617.25      559.92     13.88 o 
   5   8   3      381.70      334.77     23.33 o 
   6   8   3     2124.48     2079.91     39.19 o 
   7   8   3       42.08       35.44      9.45 o 
   8   8   3       19.81       20.78      7.75 o 
   9   8   3        1.43       21.30      7.65 o 
  10   8   3        0.89        9.24      7.46 o 
  11   8   3      151.93      194.86     18.70 o 
   1   9   3      717.52      695.92     14.96 o 
   2   9   3      843.66      831.77     15.35 o 
   3   9   3        3.27        6.56      3.43 o 
   4   9   3       52.20       31.02      4.10 o 
   5   9   3     1248.08     1217.35     22.91 o 
   6   9   3      101.00       93.94     10.53 o 
   7   9   3       52.91       58.22     10.75 o 
   8   9   3     1059.86     1054.74     35.92 o 
   9   9   3       63.42       65.32      9.94 o 
  10   9   3       73.66       66.90     10.74 o 
   0  10   3      135.05      107.20     11.76 o 
   1  10   3      639.13      637.97     14.46 o 
   2  10   3      448.52      483.24     11.68 o 
   3  10   3      129.94      140.68      6.30 o 
   4  10   3      210.59      204.85     11.33 o 
   5  10   3      356.98      326.03     14.34 o 
   6  10   3     1143.68     1157.43     31.17 o 
   7  10   3      394.77      371.57     21.17 o 
   8  10   3      224.00      214.76     17.89 o 
   9  10   3      183.93      234.14     16.47 o 
  10  10   3      157.87      142.67     20.86 o 
   1  11   3       29.45       40.64      6.47 o 
   2  11   3      751.09      687.25     14.83 o 
   3  11   3      859.93      864.57     16.44 o 
   4  11   3     1420.54     1492.58     29.81 o 
   5  11   3      127.08      131.15     11.59 o 
   6  11   3      560.09      570.74     21.36 o 
   7  11   3       30.44       31.72      8.07 o 
   8  11   3        3.00       -1.26      8.01 o 
   9  11   3       15.48       23.30      8.13 o 
   0  12   3     1684.25     1678.50     38.42 o 
   1  12   3       69.34       58.63      8.38 o 
   2  12   3      338.49      336.33      9.88 o 
   3  12   3       48.12       41.05      5.69 o 
   4  12   3        0.24       -1.57      7.43 o 
   5  12   3        0.08       -5.24      7.19 o 
   6  12   3      312.71      299.25     15.67 o 
   7  12   3      187.02      160.37     14.45 o 
   8  12   3       26.61       24.10      7.14 o 
   1  13   3        4.34        5.59      4.90 o 
   2  13   3      665.72      672.16     13.91 o 
   3  13   3      523.09      551.26     22.08 o 
   4  13   3        0.02        5.37      5.14 o 
   5  13   3      557.46      564.43     23.18 o 
   6  13   3      305.24      361.64     20.40 o 
   7  13   3        8.02        8.18      6.06 o 
   8  13   3       86.26       74.01     24.92 o 
   0  14   3      122.47      132.60     14.10 o 
   1  14   3      288.74      268.92     13.85 o 
   2  14   3      673.37      639.79     21.38 o 
   3  14   3      115.63       72.68     11.06 o 
   4  14   3      469.20      445.85     19.64 o 
   5  14   3       81.09       60.21     10.92 o 
   6  14   3      848.90      844.88     39.91 o 
   7  14   3        0.49       10.77      6.03 o 
   1  15   3       46.30       56.50      8.90 o 
   2  15   3       86.81      110.11     11.69 o 
   3  15   3       49.18       47.75      8.48 o 
   4  15   3      231.15      239.36     22.36 o 
   5  15   3       19.39       12.22      5.96 o 
   0  16   3       28.62       30.73     17.42 o 
   1  16   3       71.88       52.52     20.25 o 
   2  16   3        2.50        8.20      8.12 o 
   3  16   3        0.74        3.35      6.28 o 
   4  16   3       40.54       43.22     10.68 o 
   1   0   4    30241.01    32124.27    107.07 o 
   2   0   4     4981.56     4641.81     28.39 o 
   3   0   4    18980.82    18962.40     87.84 o 
   4   0   4     1559.90     1535.13     16.31 o 
   5   0   4     2046.36     2190.18     26.15 o 
   6   0   4     1120.85     1254.16     21.60 o 
   7   0   4      142.41      185.87     11.75 o 
   8   0   4      345.81      411.55     22.46 o 
   9   0   4     2300.02     2252.74     45.08 o 
  10   0   4     1168.52     1174.93     39.50 o 
  11   0   4      272.06      301.04     17.22 o 
  12   0   4      397.33      461.71     47.59 o 
   1   1   4    19461.21    19461.35     61.24 o 
   2   1   4     4297.21     4467.27     15.36 o 
   3   1   4     1598.77     1604.15      6.81 o 
   4   1   4      560.12      495.55      7.50 o 
   5   1   4     1637.16     1761.32     14.14 o 
   6   1   4       93.28      100.46      6.17 o 
   7   1   4      169.73      191.53     10.03 o 
   8   1   4       34.37       47.46      6.52 o 
   9   1   4       14.37       16.19      5.14 o 
  10   1   4      106.60      104.39     11.61 o 
  11   1   4        0.00        4.18     10.67 o 
  12   1   4      125.43      130.79     22.39 o 
   0   2   4      832.68      855.43     22.09 o 
   1   2   4    48805.97    52415.41    847.01 o 
   2   2   4      106.18      107.17      3.80 o 
   3   2   4        0.16        2.96      3.01 o 
   4   2   4     1393.75     1429.96     13.62 o 
   5   2   4     2780.74     2730.40     24.38 o 
   6   2   4      148.44      156.36      7.05 o 
   7   2   4        5.16       12.28      4.90 o 
   8   2   4       43.98       31.85      6.40 o 
   9   2   4      583.81      545.89     17.74 o 
  10   2   4       73.41       62.91      9.00 o 
  11   2   4       87.42       97.27     15.73 o 
  12   2   4      295.61      280.77     19.56 o 
   1   3   4       79.78       80.59      3.29 o 
   2   3   4      719.51      587.27      7.37 o 
   3   3   4     1179.82     1255.60      7.29 o 
   4   3   4     9779.60    10697.20     98.45 o 
   5   3   4     1143.27     1040.34     15.61 o 
   6   3   4        8.86        9.05      5.24 o 
   7   3   4      803.14      754.83     15.21 o 
   8   3   4        0.10       15.21      6.09 o 
   9   3   4        2.73       17.29      6.15 o 
  10   3   4      524.65      496.68     21.89 o 
  11   3   4       28.19       30.18      7.90 o 
  12   3   4        8.71       26.87      9.19 o 
   0   4   4      223.19      182.84      7.13 o 
   1   4   4     1723.35     1550.40      9.53 o 
   2   4   4      318.04      259.06      4.60 o 
   3   4   4      381.92      393.22      6.74 o 
   4   4   4        0.25        8.20      2.01 o 
   5   4   4        0.09        4.35      2.62 o 
   6   4   4       12.99       15.46      2.85 o 
   7   4   4      132.13      138.08      8.03 o 
   8   4   4      375.90      336.15     18.80 o 
   9   4   4      690.42      628.20     18.93 o 
  10   4   4       18.50       31.48     10.45 o 
  11   4   4      149.66      115.68     12.89 o 
  12   4   4        1.41       17.39      8.63 o 
   1   5   4      118.11      104.33      2.90 o 
   2   5   4     1532.82     1540.78     12.97 o 
   3   5   4      257.73      295.59      8.34 o 
   4   5   4       26.10       36.13      4.33 o 
   5   5   4      152.93      154.07     11.29 o 
   6   5   4      980.33      976.64     20.39 o 
   7   5   4     1160.92     1088.32     27.23 o 
   8   5   4     2581.11     2784.20     48.71 o 
   9   5   4       51.81       43.36     10.92 o 
  10   5   4      282.39      326.64     19.52 o 
  11   5   4        3.00       13.63      7.22 o 
   0   6   4     5038.58     5208.02     53.93 o 
   1   6   4     5545.25     5828.15     39.89 o 
   2   6   4      562.49      620.88      7.87 o 
   3   6   4      431.19      366.92     10.23 o 
   4   6   4     1806.54     1906.07     40.64 o 
   5   6   4      480.04      414.92     13.99 o 
   6   6   4       10.36       16.23      3.37 o 
   7   6   4      255.95      242.27     11.73 o 
   8   6   4        5.24       10.03      5.73 o 
   9   6   4     1504.34     1444.77     44.43 o 
  10   6   4      282.85      275.40     29.56 o 
  11   6   4      681.23      775.54     30.86 o 
   1   7   4     3437.92     3794.70     27.14 o 
   2   7   4      580.57      606.92      7.73 o 
   3   7   4        1.14        3.25      1.90 o 
   4   7   4      974.58      997.68     20.76 o 
   5   7   4       15.01       22.83      5.89 o 
   6   7   4     1274.45     1202.12     24.19 o 
   7   7   4      142.81      140.83     12.76 o 
   8   7   4      109.40       81.60     12.50 o 
   9   7   4      319.85      326.11     16.94 o 
  10   7   4      204.88      166.33     15.47 o 
  11   7   4      165.59      148.38     23.69 o 
   0   8   4     5958.89     6484.62    114.71 o 
   1   8   4      385.02      410.79      6.39 o 
   2   8   4       83.95       77.20      4.79 o 
   3   8   4      488.66      465.28     10.91 o 
   4   8   4       44.87       52.22      4.29 o 
   5   8   4      384.55      356.90     18.90 o 
   6   8   4       49.77       68.99      9.19 o 
   7   8   4      435.66      407.83     29.65 o 
   8   8   4      279.50      209.32     17.44 o 
   9   8   4        3.25        1.96      7.16 o 
  10   8   4        1.14       16.23      6.87 o 
   1   9   4       73.87       68.18      6.18 o 
   2   9   4     1473.12     1535.49     27.88 o 
   3   9   4     4750.47     4974.77     76.56 o 
   4   9   4      890.53      897.79     17.52 o 
   5   9   4       39.71       40.61      7.61 o 
   6   9   4      185.90      174.47     13.37 o 
   7   9   4      132.06      125.89     13.28 o 
   8   9   4        0.31       11.21      5.44 o 
   9   9   4      103.72       92.34     12.49 o 
  10   9   4       99.51      121.32     15.40 o 
   0  10   4      224.84      234.98     16.21 o 
   1  10   4      293.47      257.71     11.83 o 
   2  10   4       29.05       26.75      3.80 o 
   3  10   4     1610.16     1604.56     25.01 o 
   4  10   4       68.58       59.64      5.86 o 
   5  10   4       24.72       29.35     10.22 o 
   6  10   4      379.20      381.40     14.38 o 
   7  10   4      184.81      190.40     14.66 o 
   8  10   4      218.25      261.65     19.02 o 
   9  10   4        3.10       18.08      7.92 o 
  10  10   4      338.74      403.81     27.39 o 
   1  11   4      176.33      184.49      9.17 o 
   2  11   4     2778.60     2922.99     37.53 o 
   3  11   4       52.74       50.44      6.21 o 
   4  11   4     1266.11     1271.74     35.32 o 
   5  11   4       76.95       86.85     10.64 o 
   6  11   4       58.68       53.86      9.08 o 
   7  11   4      235.33      201.75     22.72 o 
   8  11   4      126.60      148.18     17.68 o 
   9  11   4      910.03      934.28     40.00 o 
   0  12   4      750.73      754.43     32.17 o 
   1  12   4      324.50      322.34      9.99 o 
   2  12   4       95.70      100.43      8.10 o 
   3  12   4      798.89      865.77     20.20 o 
   4  12   4       15.76        9.65      6.97 o 
   5  12   4      386.44      382.55     29.50 o 
   6  12   4       24.24       26.78      7.99 o 
   7  12   4      343.00      377.77     18.62 o 
   8  12   4       69.87       69.88     12.77 o 
   1  13   4      132.63      124.20     10.49 o 
   2  13   4      386.67      465.32     18.44 o 
   3  13   4        1.74        0.94      5.23 o 
   4  13   4      373.95      373.73     15.33 o 
   5  13   4      484.89      521.23     26.74 o 
   6  13   4        4.20       16.79      8.43 o 
   7  13   4       74.55       79.10     13.51 o 
   0  14   4      313.49      309.52     15.71 o 
   1  14   4      154.97      176.01     11.22 o 
   2  14   4        0.94        6.30      3.26 o 
   3  14   4      663.91      686.65     25.00 o 
   4  14   4        7.75        7.48      4.24 o 
   5  14   4      235.14      188.45     17.69 o 
   6  14   4       18.51       18.75     11.39 o 
   1  15   4       15.09       25.31      8.38 o 
   2  15   4        0.14       11.38      7.84 o 
   3  15   4       49.37       47.12     12.41 o 
   4  15   4      147.41      134.62     18.80 o 
   5  15   4       12.36       14.68     11.33 o 
   0  16   4      879.88     1012.63     69.30 o 
   1  16   4       39.41       50.51     11.85 o 
   2  16   4       39.50       27.51     10.90 o 
   3  16   4       80.04       82.47     17.94 o 
   4  16   4       20.19       23.73     10.47 o 
   1   1   5     9651.57     9803.58     36.32 o 
   2   1   5      499.83      446.89      3.70 o 
   3   1   5     2272.29     2218.59      9.07 o 
   4   1   5      295.77      279.71      5.66 o 
   5   1   5     1213.56     1240.20     13.93 o 
   6   1   5      221.70      187.30      6.98 o 
   7   1   5     2376.50     2448.92     41.97 o 
   8   1   5      423.16      430.41     13.30 o 
   9   1   5       36.04       27.95      5.59 o 
  10   1   5      226.59      257.47     13.70 o 
  11   1   5       19.60       22.15      8.45 o 
  12   1   5       74.75       85.14     23.66 o 
   0   2   5    38426.05    40370.63    225.10 o 
   1   2   5     2483.55     2373.52      9.39 o 
   2   2   5     4850.71     4795.93     15.88 o 
   3   2   5     2029.28     2059.29     10.32 o 
   4   2   5       25.25       25.96      3.88 o 
   5   2   5       48.97       30.47      3.58 o 
   6   2   5       29.64       33.48      4.93 o 
   7   2   5        2.97        9.61      3.67 o 
   8   2   5     1377.59     1331.18     20.41 o 
   9   2   5        0.16       10.90      3.56 o 
  10   2   5      819.38      760.39     21.48 o 
  11   2   5       55.79       61.25      9.52 o 
  12   2   5      208.48      229.20     15.47 o 
   1   3   5     2548.72     2403.28     19.31 o 
   2   3   5      345.14      359.32      6.77 o 
   3   3   5      681.92      624.49      8.91 o 
   4   3   5     1074.93     1138.63     13.17 o 
   5   3   5     1256.45     1237.64     20.22 o 
   6   3   5     1071.80     1150.64     21.43 o 
   7   3   5       24.91       32.91      5.41 o 
   8   3   5      278.77      281.38     10.25 o 
   9   3   5      161.51      145.54     12.28 o 
  10   3   5        9.65        8.39      9.06 o 
  11   3   5      134.64      156.12     13.48 o 
  12   3   5       65.46       79.51     19.58 o 
   0   4   5     1087.97      936.11      6.96 o 
   1   4   5      109.95       93.65      3.63 o 
   2   4   5        6.11       13.72      2.18 o 
   3   4   5     1538.10     1732.36     11.15 o 
   4   4   5     2742.76     3109.33     28.38 o 
   5   4   5      266.20      277.70      6.87 o 
   6   4   5      971.40     1011.22     18.53 o 
   7   4   5      869.26      866.87     16.39 o 
   8   4   5      546.02      529.91     13.82 o 
   9   4   5       55.66       55.18      9.30 o 
  10   4   5      228.31      262.14     15.96 o 
  11   4   5       71.75       96.09     14.01 o 
  12   4   5       95.15      110.56     19.35 o 
   1   5   5      690.01      677.89      9.24 o 
   2   5   5      701.70      774.36      8.06 o 
   3   5   5      256.04      225.78      7.62 o 
   4   5   5      603.93      601.89     11.26 o 
   5   5   5       68.41       82.54      6.34 o 
   6   5   5       40.77       46.00      5.99 o 
   7   5   5       11.83       19.38     14.00 o 
   8   5   5      296.75      296.69     13.59 o 
   9   5   5      570.35      590.79     17.11 o 
  10   5   5       31.11       41.03      9.40 o 
  11   5   5       69.70       43.54      9.70 o 
   0   6   5       45.18       52.05      4.52 o 
   1   6   5       18.36       25.26      2.76 o 
   2   6   5        8.62        3.61      2.37 o 
   3   6   5      969.73     1100.38     12.66 o 
   4   6   5       98.86      115.13      4.91 o 
   5   6   5       17.49       16.34      4.82 o 
   6   6   5       48.47       44.30      6.18 o 
   7   6   5        7.09        8.21      3.96 o 
   8   6   5       40.91       23.52     10.25 o 
   9   6   5      738.87      696.86     23.50 o 
  10   6   5      519.09      567.79     20.59 o 
  11   6   5      176.17      228.07     15.29 o 
   1   7   5      126.90      113.80      5.28 o 
   2   7   5      212.34      200.16      7.36 o 
   3   7   5      178.95      165.14      5.53 o 
   4   7   5      113.69      121.38      6.15 o 
   5   7   5      374.73      315.83     13.39 o 
   6   7   5      745.77      768.37     15.08 o 
   7   7   5      187.83      193.36     15.96 o 
   8   7   5       73.76      102.20     11.43 o 
   9   7   5       11.09        5.76      7.55 o 
  10   7   5      245.34      240.81     15.57 o 
  11   7   5       23.70       34.12      7.20 o 
   0   8   5      162.78      150.20      8.58 o 
   1   8   5      295.90      317.13      8.52 o 
   2   8   5       85.20       69.42      4.88 o 
   3   8   5       19.38       14.69      3.11 o 
   4   8   5       14.57       15.36      3.35 o 
   5   8   5     2661.90     2805.44     44.41 o 
   6   8   5      173.64      152.13     16.43 o 
   7   8   5     1534.54     1523.40     38.69 o 
   8   8   5       70.87       87.10     11.88 o 
   9   8   5       31.22       33.73      9.49 o 
  10   8   5       46.79       34.83     11.91 o 
   1   9   5      127.20      146.58      6.90 o 
   2   9   5      176.22      155.46      7.43 o 
   3   9   5      189.50      183.10      8.25 o 
   4   9   5      861.75      828.66     12.73 o 
   5   9   5      416.31      413.03     15.72 o 
   6   9   5      356.64      323.88     15.72 o 
   7   9   5      482.20      429.40     14.35 o 
   8   9   5      509.79      508.82     29.92 o 
   9   9   5        2.29       15.91      9.51 o 
  10   9   5       73.42       62.85     10.91 o 
   0  10   5       86.28      124.63     11.08 o 
   1  10   5      801.14      796.95     22.26 o 
   2  10   5     2270.42     2391.35     40.97 o 
   3  10   5      495.24      515.01     10.79 o 
   4  10   5       37.70       31.73      4.49 o 
   5  10   5      162.05      148.40      9.07 o 
   6  10   5      630.00      633.61     17.04 o 
   7  10   5      188.67      178.77     16.80 o 
   8  10   5      201.69      238.95     20.84 o 
   9  10   5      144.15      151.04     17.11 o 
   1  11   5       33.64       33.84      6.81 o 
   2  11   5       65.38       52.29      6.92 o 
   3  11   5       10.70        5.51      4.35 o 
   4  11   5       30.05       21.24      6.52 o 
   5  11   5     1068.15     1092.35     22.06 o 
   6  11   5       48.85       38.64      9.23 o 
   7  11   5       33.88       47.25      8.59 o 
   8  11   5      118.77      102.37     12.80 o 
   9  11   5        5.53       29.06      8.28 o 
   0  12   5      317.71      269.21     22.77 o 
   1  12   5      957.26      874.29     16.22 o 
   2  12   5        3.62        5.68      3.33 o 
   3  12   5      540.24      550.89     14.45 o 
   4  12   5      112.77      135.47     13.05 o 
   5  12   5        6.46        0.38      6.21 o 
   6  12   5        2.60        3.74      5.65 o 
   7  12   5      661.67      714.65     30.84 o 
   8  12   5        4.17       18.74      8.64 o 
   1  13   5      741.32      672.79     20.84 o 
   2  13   5      592.64      533.58     16.29 o 
   3  13   5       61.79       54.83     16.28 o 
   4  13   5      360.55      379.38     17.55 o 
   5  13   5        5.54        8.94      5.99 o 
   6  13   5       35.61       27.86      6.43 o 
   7  13   5      138.37      171.95     19.70 o 
   0  14   5       58.07       29.97     10.66 o 
   1  14   5       45.09       34.19      5.10 o 
   2  14   5      107.58      118.28     11.12 o 
   3  14   5        3.19        5.16      6.38 o 
   4  14   5      174.25      158.42     16.95 o 
   5  14   5       28.23       28.39     10.44 o 
   6  14   5       17.46       20.73      9.95 o 
   1  15   5        1.28       12.62      4.40 o 
   2  15   5       31.89       19.25      7.90 o 
   3  15   5      113.27       98.51     18.79 o 
   4  15   5       14.55       23.87      8.38 o 
   5  15   5       42.13       25.34     10.28 o 
   0  16   5      222.83      235.92     68.71 o 
   1  16   5       20.81       16.00      7.74 o 
   2  16   5       61.69       65.44     20.12 o 
   3  16   5      133.23      116.87     19.88 o 
   0   0   6    50143.08    51090.71    487.54 o 
   1   0   6    17719.18    19438.68     97.41 o 
   2   0   6     1351.95     1240.96     10.34 o 
   3   0   6    12958.55    13500.60     75.08 o 
   4   0   6     1544.23     1709.03     16.40 o 
   5   0   6     1724.02     1676.07     31.46 o 
   6   0   6     1460.63     1644.71     38.55 o 
   7   0   6     1626.01     1565.66     39.26 o 
   8   0   6       56.75       45.12      8.38 o 
   9   0   6      989.91     1003.04     31.06 o 
  10   0   6      100.15      110.65     12.29 o 
  11   0   6      154.46      162.32     17.46 o 
  12   0   6      690.99      551.71     56.84 o 
   1   1   6      544.24      442.65      5.12 o 
   2   1   6     2550.11     2381.56      9.00 o 
   3   1   6     2347.59     2153.91     12.03 o 
   4   1   6     2663.08     2483.63     17.88 o 
   5   1   6     1180.65     1158.65     15.41 o 
   6   1   6       86.79       80.24      6.44 o 
   7   1   6       91.16      107.54      9.11 o 
   8   1   6     4486.03     4718.08     58.73 o 
   9   1   6      158.14      135.49     10.79 o 
  10   1   6       57.92       53.80     10.18 o 
  11   1   6      135.54      160.06     19.02 o 
  12   1   6       70.28       92.28     14.17 o 
   0   2   6    25196.60    26013.61    109.99 o 
   1   2   6    38338.32    40363.20    123.30 o 
   2   2   6     5250.14     5148.83     17.27 o 
   3   2   6     1167.44     1257.87      7.67 o 
   4   2   6     3299.15     3520.89     23.00 o 
   5   2   6      175.77      211.92      7.80 o 
   6   2   6      778.28      738.57     12.67 o 
   7   2   6     1868.33     1822.44     28.79 o 
   8   2   6      248.07      244.58      9.28 o 
   9   2   6       15.15       11.28      4.92 o 
  10   2   6      174.50      166.36     11.32 o 
  11   2   6       22.62       24.71      7.75 o 
  12   2   6      189.48      205.40     15.92 o 
   1   3   6     6081.70     6331.37     25.09 o 
   2   3   6     1936.17     1947.85      9.69 o 
   3   3   6     6847.42     7322.49     34.13 o 
   4   3   6      182.79      178.94      6.09 o 
   5   3   6      432.40      436.47      9.87 o 
   6   3   6      425.00      463.09     15.20 o 
   7   3   6       57.78       60.99      6.08 o 
   8   3   6     1639.85     1667.42     25.93 o 
   9   3   6     1781.61     1700.09     31.52 o 
  10   3   6       19.36       36.95      8.37 o 
  11   3   6       17.99       36.43      8.15 o 
  12   3   6       56.88       37.33      8.78 o 
   0   4   6       95.61       65.63      4.14 o 
   1   4   6      735.04      752.02     11.02 o 
   2   4   6       37.70       35.68      2.50 o 
   3   4   6      606.54      647.50     11.26 o 
   4   4   6     1042.36     1133.35     14.32 o 
   5   4   6       90.09       92.86      6.41 o 
   6   4   6       25.30       27.10      5.35 o 
   7   4   6      301.87      283.90      9.95 o 
   8   4   6      123.61      129.65      7.61 o 
   9   4   6       58.04       59.69      8.36 o 
  10   4   6       34.40       24.53      8.15 o 
  11   4   6        0.30       13.23      5.00 o 
   1   5   6     3477.35     3522.43     23.84 o 
   2   5   6     5984.02     6433.43     45.99 o 
   3   5   6     2404.08     2447.04     19.03 o 
   4   5   6      305.87      272.79      5.61 o 
   5   5   6      124.33      140.44      5.14 o 
   6   5   6        4.34       10.64      2.68 o 
   7   5   6       72.08       50.65      8.22 o 
   8   5   6      239.04      249.57     11.54 o 
   9   5   6       23.75       34.66      8.45 o 
  10   5   6       75.05       74.72     11.18 o 
  11   5   6        4.09        9.50      6.67 o 
   0   6   6     5657.92     6182.28     86.71 o 
   1   6   6      151.72      194.91      5.96 o 
   2   6   6     1315.16     1311.36     12.10 o 
   3   6   6     1011.17      962.39     15.03 o 
   4   6   6        9.62       12.90      2.92 o 
   5   6   6     1272.96     1321.23     23.28 o 
   6   6   6      855.60      854.20     20.05 o 
   7   6   6       84.40       88.90      8.04 o 
   8   6   6      108.37      102.62     11.11 o 
   9   6   6      109.94      144.13     18.39 o 
  10   6   6      225.04      207.90     13.87 o 
  11   6   6        3.09       21.53      8.26 o 
   1   7   6      736.60      767.05      9.38 o 
   2   7   6        2.38        4.89      2.39 o 
   3   7   6       94.02       83.05      5.17 o 
   4   7   6     3896.68     4097.82     62.99 o 
   5   7   6      257.90      228.41     10.27 o 
   6   7   6     1197.96     1250.92     23.26 o 
   7   7   6       12.68        3.05      8.61 o 
   8   7   6     1036.15     1048.98     22.74 o 
   9   7   6       32.92       23.50      7.72 o 
  10   7   6       30.76       49.49      9.24 o 
  11   7   6       11.94       23.30     10.20 o 
   0   8   6       47.42       29.80      5.40 o 
   1   8   6      505.24      445.32     10.02 o 
   2   8   6      758.93      780.07     11.74 o 
   3   8   6      254.83      251.69      7.15 o 
   4   8   6     1696.00     1653.57     25.27 o 
   5   8   6      114.15      113.29      7.13 o 
   6   8   6      281.65      251.42     11.63 o 
   7   8   6      239.93      205.25     14.24 o 
   8   8   6       24.35       18.41      8.25 o 
   9   8   6        0.00       19.88      6.74 o 
  10   8   6       42.53       40.95      8.99 o 
   1   9   6       34.80       30.70      5.15 o 
   2   9   6        9.58        9.86      2.46 o 
   3   9   6       91.04       76.58      7.29 o 
   4   9   6      139.17      116.94      7.78 o 
   5   9   6      914.58      870.93     20.41 o 
   6   9   6      836.87      802.10     25.11 o 
   7   9   6      614.02      608.30     16.75 o 
   8   9   6      861.64      893.88     37.44 o 
   9   9   6       68.44       76.27     12.80 o 
  10   9   6       14.56        4.96      7.79 o 
   0  10   6      530.33      487.60     14.76 o 
   1  10   6       20.88       15.27      3.66 o 
   2  10   6       16.86       18.69      7.66 o 
   3  10   6     2756.48     2746.35     39.59 o 
   4  10   6     2796.26     2790.49     38.85 o 
   5  10   6      453.56      444.47     19.13 o 
   6  10   6        3.70       -2.48      9.68 o 
   7  10   6       37.53       30.03      8.25 o 
   8  10   6      200.23      194.16     18.95 o 
   9  10   6       22.73       29.80      8.68 o 
   1  11   6      286.06      265.97      9.26 o 
   2  11   6      240.38      267.53      8.97 o 
   3  11   6     2286.68     2275.90     32.64 o 
   4  11   6      176.31      190.87     11.29 o 
   5  11   6      465.18      480.57     13.77 o 
   6  11   6      589.53      565.47     20.00 o 
   7  11   6       11.01       23.03      7.76 o 
   8  11   6       29.56       39.18     11.61 o 
   9  11   6       10.62       24.58      8.41 o 
   0  12   6      315.82      278.07     13.60 o 
   1  12   6       57.10       48.01      6.15 o 
   2  12   6      350.79      298.57     10.15 o 
   3  12   6       66.31       55.81      8.03 o 
   4  12   6        7.72       15.55      8.54 o 
   5  12   6      363.70      368.83     18.43 o 
   6  12   6       48.42       43.35     10.01 o 
   7  12   6      140.96      117.61     14.52 o 
   8  12   6        2.46       13.31      6.06 o 
   1  13   6        6.06       19.18      5.58 o 
   2  13   6        1.14       20.50      6.42 o 
   3  13   6      117.48      129.63     12.06 o 
   4  13   6      115.28       71.34     10.83 o 
   5  13   6       16.46        7.70      5.59 o 
   6  13   6      318.75      321.35     15.95 o 
   7  13   6      158.70      142.73     19.90 o 
   0  14   6       24.05       24.82      9.80 o 
   1  14   6       17.38       16.72      4.99 o 
   2  14   6      157.66      118.87     15.28 o 
   3  14   6      762.63      716.41     28.41 o 
   4  14   6      303.44      297.83     33.94 o 
   5  14   6      441.14      506.80     31.87 o 
   6  14   6        4.38       20.33     13.74 o 
   1  15   6      148.60      132.05     16.88 o 
   2  15   6      158.95      149.91     18.27 o 
   3  15   6       11.38        8.08      8.06 o 
   4  15   6       25.55       13.36      7.40 o 
   5  15   6      783.66      822.83     51.49 o 
   0  16   6       21.60       27.16      9.46 o 
   1  16   6      361.11      381.61     21.30 o 
   2  16   6       10.19       23.47      8.85 o 
   3  16   6       92.17      108.70     21.25 o 
   1   1   7       34.57       32.53      3.15 o 
   2   1   7     3240.30     3321.45     13.34 o 
   3   1   7       33.60       38.21      3.22 o 
   4   1   7     4975.07     5215.28     36.24 o 
   5   1   7     1147.48     1099.10     15.44 o 
   6   1   7        6.97       11.58      4.09 o 
   7   1   7      303.91      308.67     14.08 o 
   8   1   7     2401.15     2423.92     32.89 o 
   9   1   7       23.21       18.48      4.77 o 
  10   1   7       32.29       18.75      6.40 o 
  11   1   7      609.21      608.30     24.05 o 
  12   1   7        4.22       15.99     10.68 o 
   0   2   7     4353.31     4467.85     27.65 o 
   1   2   7    14167.28    14655.22     53.51 o 
   2   2   7     2157.69     2124.07     10.82 o 
   3   2   7     2429.01     2518.31     13.26 o 
   4   2   7      114.90      101.77      4.65 o 
   5   2   7      344.39      364.08      7.78 o 
   6   2   7      408.22      436.79     10.52 o 
   7   2   7      852.22      880.87     17.51 o 
   8   2   7      139.29      146.24      7.66 o 
   9   2   7      196.19      215.93      8.70 o 
  10   2   7     1126.79     1110.56     29.31 o 
  11   2   7       28.71       37.04      8.40 o 
  12   2   7       46.75       58.18     15.32 o 
   1   3   7      162.67      149.67      4.24 o 
   2   3   7       32.73       37.32      2.61 o 
   3   3   7     4895.23     5252.34     35.92 o 
   4   3   7       31.59       45.46      3.46 o 
   5   3   7      538.26      553.60     11.44 o 
   6   3   7      709.70      684.99     15.25 o 
   7   3   7      243.74      255.45     12.60 o 
   8   3   7      488.87      452.42     16.69 o 
   9   3   7        0.85       12.77      7.54 o 
  10   3   7      484.58      467.26     19.00 o 
  11   3   7       22.59       22.00      7.77 o 
  12   3   7       27.54       18.76      6.83 o 
   0   4   7     1235.92     1272.68     20.63 o 
   1   4   7       40.82       27.29      2.25 o 
   2   4   7      802.10      854.90      8.38 o 
   3   4   7     1105.66     1134.00     15.65 o 
   4   4   7      269.48      303.07      7.69 o 
   5   4   7     1328.61     1284.09     20.31 o 
   6   4   7      150.78      146.42      6.14 o 
   7   4   7        7.75       11.65      3.70 o 
   8   4   7       79.90       81.49     10.48 o 
   9   4   7      312.55      269.96     11.99 o 
  10   4   7       29.15       31.23      8.35 o 
  11   4   7        2.56        8.22      7.51 o 
   1   5   7     1135.24     1178.15     12.53 o 
   2   5   7     1790.67     1818.27     15.47 o 
   3   5   7       35.50       37.59      3.36 o 
   4   5   7        9.43        7.17      3.17 o 
   5   5   7        2.42        4.81      2.98 o 
   6   5   7       62.27       57.66      4.27 o 
   7   5   7     1300.64     1313.92     20.27 o 
   8   5   7      717.48      785.84     21.38 o 
   9   5   7      407.81      453.81     16.89 o 
  10   5   7       74.87       72.93      9.75 o 
  11   5   7        3.63       15.32      7.22 o 
   0   6   7      314.65      233.50     12.83 o 
   1   6   7        7.65       19.19      2.55 o 
   2   6   7      210.12      289.32      8.00 o 
   3   6   7      458.74      409.53      7.78 o 
   4   6   7       80.47       71.80      5.39 o 
   5   6   7      368.11      343.72     13.92 o 
   6   6   7      969.60      967.29     14.68 o 
   7   6   7     1229.24     1181.45     26.10 o 
   8   6   7       47.39       55.01      8.98 o 
   9   6   7      911.11      881.45     26.54 o 
  10   6   7       97.59       89.94     10.92 o 
  11   6   7       28.19       29.19      9.77 o 
   1   7   7      188.06      178.87      6.36 o 
   2   7   7      258.56      222.91      9.24 o 
   3   7   7       62.27       56.29      4.25 o 
   4   7   7        9.21        6.55      3.37 o 
   5   7   7      290.67      242.31      9.37 o 
   6   7   7      175.64      183.27      8.02 o 
   7   7   7      262.62      216.44     12.80 o 
   8   7   7       28.06       19.49      6.23 o 
   9   7   7       12.30       16.63      7.43 o 
  10   7   7       21.87       15.38      8.28 o 
  11   7   7       33.16       28.92     10.73 o 
   0   8   7      369.99      400.85     14.90 o 
   1   8   7       58.18       70.97      6.36 o 
   2   8   7      515.57      477.67      9.07 o 
   3   8   7       38.22       22.19      3.24 o 
   4   8   7      315.32      286.02     10.44 o 
   5   8   7      247.91      198.40      7.09 o 
   6   8   7     1701.98     1651.95     30.67 o 
   7   8   7        8.51       19.86      7.92 o 
   8   8   7       82.62      106.00     11.59 o 
   9   8   7       45.50       41.61     11.23 o 
  10   8   7       65.13       67.03     11.32 o 
   1   9   7      531.23      563.95     11.24 o 
   2   9   7      891.30      867.04     14.74 o 
   3   9   7       50.87       50.76      3.89 o 
   4   9   7      655.34      672.35     14.72 o 
   5   9   7      745.71      772.17     16.98 o 
   6   9   7      263.15      270.51     21.28 o 
   7   9   7      116.32      118.32     13.30 o 
   8   9   7      259.39      285.59     14.51 o 
   9   9   7      233.17      207.74     15.45 o 
  10   9   7      188.28      183.59     14.21 o 
   0  10   7      149.51      164.62     10.90 o 
   1  10   7     3421.51     3406.39     37.15 o 
   2  10   7      472.89      466.61     10.65 o 
   3  10   7      269.00      216.10      7.68 o 
   4  10   7      586.75      548.56     14.91 o 
   5  10   7     1578.02     1460.15     36.96 o 
   6  10   7       87.48       84.75     10.47 o 
   7  10   7      164.84      182.17     15.72 o 
   8  10   7       18.55       12.30      6.59 o 
   9  10   7       14.89       31.17     11.78 o 
   1  11   7      847.24      845.56     14.06 o 
   2  11   7      952.92      911.07     19.98 o 
   3  11   7      394.43      351.50     11.58 o 
   4  11   7      505.14      501.67     16.52 o 
   5  11   7        4.88       23.41      7.18 o 
   6  11   7        0.03       18.64      8.70 o 
   7  11   7      243.03      284.49     18.44 o 
   8  11   7        1.40       14.49      5.68 o 
   9  11   7        2.07       15.41      5.88 o 
   0  12   7      692.80      638.04     22.20 o 
   1  12   7      137.88      150.57      6.85 o 
   2  12   7       51.99       38.78      4.79 o 
   3  12   7     1032.77     1015.12     18.77 o 
   4  12   7      257.13      240.40     22.84 o 
   5  12   7      136.36      130.31     15.38 o 
   6  12   7       58.63       62.50      9.37 o 
   7  12   7      184.28      161.64     14.63 o 
   8  12   7       50.04       37.47     11.32 o 
   1  13   7       84.86       95.27      7.87 o 
   2  13   7      275.49      261.63     10.52 o 
   3  13   7       60.87       66.12     12.85 o 
   4  13   7       49.57       37.53      9.00 o 
   5  13   7       17.73       27.89     10.68 o 
   6  13   7      119.37       83.05     13.10 o 
   7  13   7       97.55       76.68     15.79 o 
   0  14   7       21.88       30.17      8.41 o 
   1  14   7      496.72      468.13     18.65 o 
   2  14   7        0.00       10.69      6.74 o 
   3  14   7       53.81       34.79     10.49 o 
   4  14   7      173.93      167.57     22.76 o 
   5  14   7      158.82      135.38     19.34 o 
   6  14   7       97.95      121.82     21.94 o 
   1  15   7       92.24       88.28     13.64 o 
   2  15   7       22.42       26.85     10.93 o 
   3  15   7      184.13      196.82     19.44 o 
   4  15   7      109.87      104.69     17.38 o 
   5  15   7      354.27      342.08     28.81 o 
   0  16   7      177.31      145.50     32.30 o 
   1  16   7       16.57       16.75      9.08 o 
   2  16   7      447.01      467.47     29.83 o 
   3  16   7       26.51       28.00      8.53 o 
   0   0   8     1117.80     1219.04     11.84 o 
   1   0   8     3441.00     3421.57     15.38 o 
   2   0   8     4381.32     4010.15     26.43 o 
   3   0   8     2058.19     1950.03     13.47 o 
   4   0   8      942.30      979.57     16.65 o 
   5   0   8      170.45      149.83     12.87 o 
   6   0   8      113.66      128.07     12.31 o 
   7   0   8     1946.60     1869.86     52.93 o 
   8   0   8     5932.28     6072.43    113.53 o 
   9   0   8      410.65      409.75     14.71 o 
  10   0   8      824.42      848.65     31.76 o 
  11   0   8      143.66      192.04     16.99 o 
  12   0   8      214.84      180.52     42.26 o 
   1   1   8     3031.90     3110.56     10.75 o 
   2   1   8     6743.55     6791.52     26.01 o 
   3   1   8     2968.00     2925.19     13.23 o 
   4   1   8     1812.58     1707.31     13.38 o 
   5   1   8        7.68       10.75      4.36 o 
   6   1   8        2.01       12.91      4.75 o 
   7   1   8     1842.04     1792.01     31.97 o 
   8   1   8       38.61       59.76      7.87 o 
   9   1   8       37.53       27.82      5.46 o 
  10   1   8      172.89      159.31     11.92 o 
  11   1   8       32.99       21.24      9.08 o 
  12   1   8       18.99       42.63     26.00 o 
   0   2   8    13585.13    14721.79     79.61 o 
   1   2   8     1137.84     1074.93      8.50 o 
   2   2   8     2702.27     2449.69     11.28 o 
   3   2   8      663.40      757.84     10.18 o 
   4   2   8     2135.67     2111.11     17.02 o 
   5   2   8        3.54        8.17      4.27 o 
   6   2   8       65.99       59.11      4.65 o 
   7   2   8      723.87      723.64     15.84 o 
   8   2   8       58.95       75.48      7.17 o 
   9   2   8      296.57      278.21     11.56 o 
  10   2   8      278.51      252.96     12.63 o 
  11   2   8       80.50       79.49     11.17 o 
  12   2   8      123.87      151.88     17.58 o 
   1   3   8     4430.90     4428.30     24.27 o 
   2   3   8     1515.06     1550.82     12.22 o 
   3   3   8     3549.45     3744.81     34.32 o 
   4   3   8        1.57        2.37      1.87 o 
   5   3   8        2.54        8.39      3.57 o 
   6   3   8      319.03      300.36      9.49 o 
   7   3   8     2161.50     2164.23     28.44 o 
   8   3   8       35.65       37.81      5.58 o 
   9   3   8      580.38      573.81     14.03 o 
  10   3   8      100.45      120.64     10.69 o 
  11   3   8       15.27       21.39      5.46 o 
   0   4   8     1116.69     1298.88     13.48 o 
   1   4   8      126.45      127.25      3.28 o 
   2   4   8      327.37      384.39     10.89 o 
   3   4   8      467.34      471.38     10.86 o 
   4   4   8     1424.13     1479.33     15.60 o 
   5   4   8      311.34      372.15     10.84 o 
   6   4   8        0.05       15.41      5.16 o 
   7   4   8      212.83      180.39      9.42 o 
   8   4   8       35.48       24.59      4.83 o 
   9   4   8       33.89       36.62      7.16 o 
  10   4   8      127.80      129.85     13.11 o 
  11   4   8       54.89       53.96     13.04 o 
   1   5   8       50.63       63.66      3.75 o 
   2   5   8     1445.98     1561.72     11.97 o 
   3   5   8      328.80      361.85      6.50 o 
   4   5   8      595.88      690.76     11.00 o 
   5   5   8       48.66       46.73      3.83 o 
   6   5   8       89.55      103.25      5.96 o 
   7   5   8      149.83      140.79      8.56 o 
   8   5   8        1.36        6.20      7.63 o 
   9   5   8      289.20      308.32     14.62 o 
  10   5   8      724.48      691.84     19.52 o 
  11   5   8      136.62      146.04     14.42 o 
   0   6   8     1967.12     2022.87     31.54 o 
   1   6   8      339.63      286.04      4.92 o 
   2   6   8      205.11      157.38      5.96 o 
   3   6   8        0.16        6.83      2.47 o 
   4   6   8     4027.21     4247.76     74.92 o 
   5   6   8      182.58      170.85      7.22 o 
   6   6   8     1175.41     1129.20     21.87 o 
   7   6   8       25.45       17.01      5.32 o 
   8   6   8     1366.82     1396.76     29.45 o 
   9   6   8        1.64       10.09      7.34 o 
  10   6   8      141.18      125.23     13.20 o 
  11   6   8        0.81       15.97      5.76 o 
   1   7   8      720.96      735.71      9.10 o 
   2   7   8     1848.99     1810.91     25.92 o 
   3   7   8       46.96       48.87      4.27 o 
   4   7   8     1218.61     1252.72     20.57 o 
   5   7   8      590.75      557.16     13.62 o 
   6   7   8       11.19       18.58      5.25 o 
   7   7   8      105.18       72.04      6.92 o 
   8   7   8        2.69        6.91      7.51 o 
   9   7   8      401.55      427.29     16.66 o 
  10   7   8      133.44      129.60     12.26 o 
   0   8   8      110.13       87.73      7.51 o 
   1   8   8      197.73      178.38      6.52 o 
   2   8   8     1419.04     1376.07     23.05 o 
   3   8   8       72.37       75.40      5.39 o 
   4   8   8       68.13       64.53      4.26 o 
   5   8   8        4.74        5.92      3.34 o 
   6   8   8       43.96       34.07      7.31 o 
   7   8   8      863.16      794.10     29.21 o 
   8   8   8       24.99       24.48      7.94 o 
   9   8   8     1035.39     1142.11     29.99 o 
  10   8   8       24.88       15.01      7.86 o 
   1   9   8      132.41      128.04      6.73 o 
   2   9   8     1594.60     1468.47     22.98 o 
   3   9   8     1003.54      997.27     13.18 o 
   4   9   8      151.08      152.39      7.39 o 
   5   9   8      596.07      559.27     11.68 o 
   6   9   8     1544.93     1484.45     34.53 o 
   7   9   8       24.13       24.37      6.99 o 
   8   9   8      248.34      270.57     15.16 o 
   9   9   8        1.18        9.85      7.12 o 
  10   9   8      149.04      170.25     17.16 o 
   0  10   8      251.26      237.93     17.91 o 
   1  10   8     1523.48     1484.59     17.84 o 
   2  10   8      888.38      868.12     14.20 o 
   3  10   8      221.30      230.21      8.49 o 
   4  10   8        7.74       17.96      5.53 o 
   5  10   8      457.03      441.36     14.17 o 
   6  10   8      154.13      176.45     11.37 o 
   7  10   8       84.66       82.41     10.17 o 
   8  10   8      113.95      126.56     15.27 o 
   9  10   8        0.19        8.06      5.77 o 
   1  11   8       82.73       83.32      6.40 o 
   2  11   8      298.54      256.67      9.11 o 
   3  11   8      589.12      547.94     15.42 o 
   4  11   8       66.88       94.53     10.86 o 
   5  11   8      531.53      543.21     23.56 o 
   6  11   8      282.43      311.05     14.88 o 
   7  11   8       60.84       63.08      7.84 o 
   8  11   8       49.93       79.47     14.15 o 
   9  11   8       15.40       21.09      9.12 o 
   0  12   8      354.81      330.20     13.31 o 
   1  12   8      167.21      119.31      6.24 o 
   2  12   8        1.78        8.26      4.11 o 
   3  12   8       52.62       41.52      6.05 o 
   4  12   8      651.23      748.32     24.17 o 
   5  12   8       11.69       18.41      4.86 o 
   6  12   8       16.53       31.91      8.52 o 
   7  12   8       19.28       14.55      7.00 o 
   8  12   8      162.27      173.38     23.10 o 
   1  13   8      129.28      149.66     11.49 o 
   2  13   8       70.35       62.39      9.86 o 
   3  13   8      170.21      173.14     21.73 o 
   4  13   8      368.35      408.26     20.62 o 
   5  13   8        0.65       18.37     11.38 o 
   6  13   8        9.94        9.55      9.82 o 
   7  13   8       13.49       47.44     12.94 o 
   0  14   8       20.43       13.07     13.91 o 
   1  14   8       22.14       28.90      6.41 o 
   2  14   8        2.76       13.26      6.60 o 
   3  14   8      109.83      110.77     15.15 o 
   4  14   8       74.15       69.14     14.03 o 
   5  14   8       21.35       20.28      7.08 o 
   6  14   8       18.29       39.67     10.40 o 
   1  15   8       31.29       39.25      7.34 o 
   2  15   8       73.92       98.23     19.40 o 
   3  15   8      258.33      291.98     27.79 o 
   4  15   8       41.52       30.70      9.39 o 
   0  16   8        5.54       12.97      8.02 o 
   1  16   8        0.21       14.90      7.88 o 
   2  16   8      144.98      152.24     18.56 o 
   1   1   9       64.18       59.80      3.77 o 
   2   1   9       83.87       65.90      3.05 o 
   3   1   9     3629.76     3545.38     21.55 o 
   4   1   9      702.89      732.00     12.16 o 
   5   1   9      514.03      515.32     10.97 o 
   6   1   9      246.92      224.71      9.21 o 
   7   1   9      332.43      296.88     13.20 o 
   8   1   9       47.75       35.73      6.64 o 
   9   1   9       22.14       21.54      6.17 o 
  10   1   9       12.90        8.60      5.69 o 
  11   1   9       59.74       47.63     10.54 o 
   0   2   9      186.85      213.12     12.17 o 
   1   2   9       99.77       87.37      3.20 o 
   2   2   9     2966.53     3036.84     14.49 o 
   3   2   9     2805.20     2868.22     20.06 o 
   4   2   9      279.45      204.40      7.67 o 
   5   2   9       75.36      103.87      6.66 o 
   6   2   9      207.45      217.68      9.95 o 
   7   2   9       45.43       52.54      6.02 o 
   8   2   9       49.37       43.43      5.49 o 
   9   2   9        1.45       18.67      4.29 o 
  10   2   9        0.31       12.89      5.88 o 
  11   2   9      159.73      132.44     14.60 o 
   1   3   9     1217.12     1232.70     10.10 o 
   2   3   9      279.24      243.56      9.05 o 
   3   3   9      419.83      406.63     11.71 o 
   4   3   9      440.85      434.65      8.08 o 
   5   3   9      154.72      156.62      6.80 o 
   6   3   9       15.44       26.48      5.59 o 
   7   3   9      186.15      192.36     12.12 o 
   8   3   9      763.19      774.90     15.23 o 
   9   3   9      291.14      302.87     13.47 o 
  10   3   9       24.94       30.80      7.95 o 
  11   3   9       72.97       54.42     10.31 o 
   0   4   9      810.92      850.57     17.10 o 
   1   4   9     4001.95     4168.28     33.42 o 
   2   4   9     1894.91     1960.96     17.99 o 
   3   4   9     4954.75     5258.92     46.85 o 
   4   4   9        1.22        8.54      2.67 o 
   5   4   9      276.45      261.70      8.21 o 
   6   4   9        1.36        4.60      4.60 o 
   7   4   9       22.91       40.97      5.86 o 
   8   4   9        7.36        3.96      6.61 o 
   9   4   9       13.41       15.30      5.84 o 
  10   4   9        0.72        1.31      7.78 o 
  11   4   9      546.43      661.07     28.84 o 
   1   5   9      397.16      347.05     11.63 o 
   2   5   9       66.55       62.78      3.26 o 
   3   5   9      592.49      605.66     10.55 o 
   4   5   9      153.44      155.43      6.55 o 
   5   5   9      168.65      164.15      6.18 o 
   6   5   9      290.74      279.79      9.41 o 
   7   5   9      160.97      164.94     11.76 o 
   8   5   9      415.33      389.66     12.46 o 
   9   5   9      770.25      720.76     22.68 o 
  10   5   9       97.61       81.41      9.40 o 
  11   5   9        8.45       11.20      8.55 o 
   0   6   9       29.32       28.20     11.98 o 
   1   6   9     1291.56     1305.01     17.40 o 
   2   6   9       85.51       86.04      4.16 o 
   3   6   9      255.93      247.11      6.57 o 
   4   6   9      422.38      484.57     13.05 o 
   5   6   9       11.71       11.53      4.23 o 
   6   6   9      256.97      267.60      9.98 o 
   7   6   9       37.93       35.90      6.74 o 
   8   6   9      454.79      488.83     25.86 o 
   9   6   9      351.52      396.96     16.20 o 
  10   6   9      498.24      535.42     21.19 o 
  11   6   9      384.24      423.32     29.55 o 
   1   7   9     1090.49     1093.25     16.27 o 
   2   7   9       14.26        6.83      2.82 o 
   3   7   9       16.51       28.13      4.03 o 
   4   7   9        6.26       16.25      3.93 o 
   5   7   9     1346.41     1371.18     24.84 o 
   6   7   9      265.63      263.44     13.96 o 
   7   7   9      129.30       99.33      8.42 o 
   8   7   9      299.41      315.43     13.38 o 
   9   7   9      449.65      477.51     15.79 o 
  10   7   9       95.15      115.43     12.11 o 
   0   8   9       79.25       84.29      9.16 o 
   1   8   9      135.51      101.63      4.20 o 
   2   8   9       92.31      111.28      5.69 o 
   3   8   9     1056.16     1069.70     16.64 o 
   4   8   9        8.97       14.02      4.06 o 
   5   8   9     1166.97     1103.80     16.49 o 
   6   8   9      495.60      474.70     14.75 o 
   7   8   9      234.45      231.98     12.54 o 
   8   8   9        9.01        6.32      6.71 o 
   9   8   9      492.57      493.03     20.89 o 
  10   8   9      211.81      264.79     16.29 o 
   1   9   9      321.23      314.49     10.87 o 
   2   9   9     1362.83     1274.07     23.41 o 
   3   9   9       43.90       54.98      4.92 o 
   4   9   9     1409.21     1361.01     20.11 o 
   5   9   9      414.01      407.39      9.93 o 
   6   9   9        1.88        8.42      5.47 o 
   7   9   9      128.16      128.64     11.12 o 
   8   9   9      317.27      305.74     13.01 o 
   9   9   9        7.45       19.91      9.26 o 
   0  10   9       32.63       39.58      7.09 o 
   1  10   9      361.13      351.17     12.49 o 
   2  10   9     1027.70     1065.71     23.41 o 
   3  10   9      225.50      227.48      8.82 o 
   4  10   9       36.58       42.84      7.16 o 
   5  10   9       32.41       24.61      8.20 o 
   6  10   9       61.89       87.87     13.83 o 
   7  10   9      364.63      329.21     19.71 o 
   8  10   9       59.84       59.72     11.50 o 
   9  10   9       40.45       59.11     11.09 o 
   1  11   9      597.39      532.37     10.54 o 
   2  11   9      382.44      377.10     14.06 o 
   3  11   9        7.60       13.21      4.13 o 
   4  11   9       59.97       59.22      7.79 o 
   5  11   9       33.53       28.99      7.06 o 
   6  11   9      565.09      607.57     21.49 o 
   7  11   9      174.93      190.96     12.79 o 
   8  11   9       23.40       36.78     15.15 o 
   0  12   9     1346.62     1228.59     31.49 o 
   1  12   9      594.68      602.51     16.47 o 
   2  12   9      121.48      139.19     10.34 o 
   3  12   9       82.78       96.79     14.13 o 
   4  12   9       69.15       56.29     20.50 o 
   5  12   9      338.56      309.84     18.63 o 
   6  12   9       61.66       85.95     12.49 o 
   7  12   9      175.95      192.77     39.37 o 
   8  12   9        6.10        1.65     11.82 o 
   1  13   9      150.62      154.08     13.44 o 
   2  13   9      449.86      415.07     17.84 o 
   3  13   9      150.02      159.51     13.67 o 
   4  13   9       83.36       85.33     13.30 o 
   5  13   9        0.48       -3.51     12.56 o 
   6  13   9      506.59      533.70     37.91 o 
   7  13   9      213.65      215.28     22.35 o 
   0  14   9      219.26      253.18     17.08 o 
   1  14   9      202.60      217.89      9.91 o 
   2  14   9      159.50      135.27     13.00 o 
   3  14   9      251.23      261.51     19.45 o 
   4  14   9       22.11       21.72      9.73 o 
   5  14   9        2.94       11.21      9.06 o 
   6  14   9        0.14        3.11      8.02 o 
   1  15   9      140.30      163.23     11.20 o 
   2  15   9       39.78       62.37     11.47 o 
   3  15   9       79.46       71.07     14.08 o 
   4  15   9        0.54       -0.29      8.80 o 
   0  16   9      151.62      120.09     27.36 o 
   1  16   9       16.81       20.86     10.95 o 
   2  16   9       43.75       40.56     10.96 o 
   0   0  10     3625.84     3385.96     33.65 o 
   1   0  10     2950.15     3057.46     26.19 o 
   2   0  10       33.63       25.76      3.82 o 
   3   0  10     1855.34     1655.04     19.58 o 
   4   0  10     3253.39     3320.41     60.86 o 
   5   0  10      267.96      228.46     14.82 o 
   6   0  10     3126.02     3110.58     73.23 o 
   7   0  10     3985.65     3936.11     70.07 o 
   8   0  10      228.86      216.79     15.78 o 
   9   0  10      470.07      457.77     19.80 o 
  10   0  10      300.56      252.09     20.72 o 
  11   0  10       45.88       45.10     24.24 o 
   1   1  10     2089.30     2093.35     11.73 o 
   2   1  10        0.04       10.74      2.99 o 
   3   1  10       22.36       13.25      3.71 o 
   4   1  10        0.28        1.46      4.56 o 
   5   1  10       86.63      117.05      9.04 o 
   6   1  10        8.38       14.92      5.70 o 
   7   1  10     2250.64     2177.96     28.90 o 
   8   1  10      112.05      117.98      7.02 o 
   9   1  10      490.15      466.42     12.73 o 
  10   1  10       17.54       26.90      6.11 o 
  11   1  10      776.92      737.08     40.50 o 
   0   2  10     2204.31     2031.09     18.01 o 
   1   2  10       41.66       61.31      3.16 o 
   2   2  10      506.84      490.06      6.33 o 
   3   2  10      685.18      729.31      7.88 o 
   4   2  10      368.60      379.29      8.06 o 
   5   2  10     4040.93     4258.32     28.02 o 
   6   2  10      429.32      460.38     13.95 o 
   7   2  10      268.51      241.03     10.31 o 
   8   2  10      273.83      279.14     12.67 o 
   9   2  10        0.13       11.96      4.98 o 
  10   2  10       80.20       98.61     10.16 o 
  11   2  10      116.91      115.24     13.46 o 
   1   3  10     6283.83     6718.80     55.68 o 
   2   3  10     4218.16     4557.95     46.95 o 
   3   3  10       26.12       18.31      3.11 o 
   4   3  10      773.57      756.24     12.27 o 
   5   3  10      317.84      319.60     10.27 o 
   6   3  10      303.29      307.32     14.59 o 
   7   3  10     1342.23     1349.75     19.22 o 
   8   3  10       73.39      103.58      7.02 o 
   9   3  10       39.64       36.12      8.45 o 
  10   3  10        6.40        9.84      6.77 o 
  11   3  10      107.10      134.28     12.80 o 
   0   4  10    20720.88    22704.39   1052.05 o 
   1   4  10     1945.96     1919.37     16.08 o 
   2   4  10     5040.02     5375.34     37.67 o 
   3   4  10      980.65      995.89     14.47 o 
   4   4  10       77.14       80.39      4.87 o 
   5   4  10       27.48       37.02      4.92 o 
   6   4  10       17.60       19.48      3.53 o 
   7   4  10       47.04       45.23      5.36 o 
   8   4  10      119.43      114.04      6.77 o 
   9   4  10       19.63       39.58      7.65 o 
  10   4  10      440.82      484.89     15.59 o 
  11   4  10       71.29       68.90     10.44 o 
   1   5  10     1365.60     1313.98     26.57 o 
   2   5  10       48.70       53.78      3.69 o 
   3   5  10      826.54      734.43     12.44 o 
   4   5  10       21.59       12.38      3.45 o 
   5   5  10       39.26       51.23      5.49 o 
   6   5  10       69.85       79.72      6.34 o 
   7   5  10     1556.35     1557.36     22.61 o 
   8   5  10       56.17       37.97      7.99 o 
   9   5  10      161.39      174.75     14.11 o 
  10   5  10       85.49       95.61     11.11 o 
  11   5  10        0.02        4.80      5.64 o 
   0   6  10       78.65       54.56     17.76 o 
   1   6  10       45.24       32.41      6.00 o 
   2   6  10       62.18       64.39      4.74 o 
   3   6  10      211.20      176.28      8.23 o 
   4   6  10      118.83       96.74      4.47 o 
   5   6  10      761.69      797.57     15.49 o 
   6   6  10        7.04       14.77      4.14 o 
   7   6  10       85.41       72.91      6.66 o 
   8   6  10      111.43      101.51     10.83 o 
   9   6  10       11.69       24.31      7.71 o 
  10   6  10       74.93       47.01     10.20 o 
   1   7  10     1156.67     1134.00     19.83 o 
   2   7  10      325.40      335.01      9.99 o 
   3   7  10        1.26        8.20      3.63 o 
   4   7  10      172.20      166.81      7.65 o 
   5   7  10        3.52       14.27      6.56 o 
   6   7  10      164.18      183.75      8.26 o 
   7   7  10        1.52        4.24      6.28 o 
   8   7  10       69.27       82.78     11.43 o 
   9   7  10      225.34      248.75     12.82 o 
  10   7  10       39.33       54.53      9.73 o 
   0   8  10     1805.35     1787.61     42.12 o 
   1   8  10     1444.66     1456.11     25.49 o 
   2   8  10      477.46      480.50     12.94 o 
   3   8  10      395.29      385.54     13.76 o 
   4   8  10     1029.84      989.15     25.67 o 
   5   8  10     1829.19     1747.60     22.67 o 
   6   8  10       38.16       19.64      4.80 o 
   7   8  10      286.52      262.83     14.26 o 
   8   8  10       34.38       22.67      6.86 o 
   9   8  10      690.20      722.41     30.29 o 
  10   8  10        6.70       18.49      8.67 o 
   1   9  10     1444.18     1434.61     21.79 o 
   2   9  10     5523.46     5727.33     55.81 o 
   3   9  10      502.09      499.12     12.56 o 
   4   9  10       50.13       65.31      9.51 o 
   5   9  10      116.25      140.08      9.31 o 
   6   9  10       34.98       34.98      9.05 o 
   7   9  10        0.78       12.24      8.37 o 
   8   9  10        0.21       12.50      7.42 o 
   9   9  10      885.05      896.27     29.95 o 
   0  10  10       15.27       13.96      4.90 o 
   1  10  10     2516.99     2461.23     29.99 o 
   2  10  10        0.07        5.24      3.61 o 
   3  10  10      147.51      177.16      8.39 o 
   4  10  10      169.86      167.82     12.44 o 
   5  10  10       98.72      101.90      7.55 o 
   6  10  10      188.56      183.78     16.41 o 
   7  10  10      445.66      453.97     16.61 o 
   8  10  10      138.10      142.01     12.85 o 
   9  10  10      272.64      293.97     22.23 o 
   1  11  10      268.37      235.00      9.83 o 
   2  11  10        9.97       16.59      5.73 o 
   3  11  10      290.01      284.81     10.96 o 
   4  11  10        7.86        9.82      3.98 o 
   5  11  10      302.91      304.88     15.31 o 
   6  11  10       52.08       41.64      8.52 o 
   7  11  10       14.94       29.47      9.09 o 
   8  11  10      429.34      454.40     25.95 o 
   0  12  10       72.45       69.52     20.45 o 
   1  12  10       30.90       25.11      6.96 o 
   2  12  10      219.52      215.62     15.62 o 
   3  12  10       17.44       11.48      5.48 o 
   4  12  10      181.39      206.95     25.24 o 
   5  12  10       50.55       38.74     13.26 o 
   6  12  10       48.57       59.66     15.45 o 
   7  12  10       24.59       24.60     13.05 o 
   1  13  10       92.32      119.05      9.91 o 
   2  13  10      152.35      136.78     20.04 o 
   3  13  10      591.70      610.56     22.73 o 
   4  13  10      152.28      176.90     18.55 o 
   5  13  10        0.13       12.70     10.68 o 
   6  13  10       38.64       62.44     16.11 o 
   0  14  10      172.61      240.11     58.27 o 
   1  14  10       19.73       17.76      5.89 o 
   2  14  10       16.49       21.84      8.11 o 
   3  14  10       61.04       63.04     12.54 o 
   4  14  10      328.00      360.46     23.75 o 
   5  14  10       39.59       42.68     11.44 o 
   1  15  10        6.33       19.36      6.73 o 
   2  15  10        2.70       32.62     14.68 o 
   3  15  10      125.67      133.75     19.65 o 
   4  15  10      199.02      200.33     20.36 o 
   0  16  10      220.98      195.49     28.22 o 
   1  16  10       11.94       26.24      8.93 o 
   1   1  11     1656.97     1606.44     14.11 o 
   2   1  11        5.48       11.87      2.90 o 
   3   1  11      180.29      225.76      8.30 o 
   4   1  11     4861.57     5058.24     59.89 o 
   5   1  11      961.63      951.01     18.54 o 
   6   1  11        2.61       20.42      5.78 o 
   7   1  11     2086.08     2062.11     27.10 o 
   8   1  11       50.53       35.66      5.96 o 
   9   1  11       82.04       76.13      8.79 o 
  10   1  11       48.57       61.50      7.12 o 
  11   1  11       13.44       20.07      6.01 o 
   0   2  11       75.48       79.22      6.57 o 
   1   2  11      345.10      385.31     11.73 o 
   2   2  11      136.16      106.34      5.17 o 
   3   2  11       43.96       28.45      3.87 o 
   4   2  11        6.02        7.52      4.21 o 
   5   2  11      220.40      205.62     12.05 o 
   6   2  11       26.28       31.26      6.00 o 
   7   2  11     1129.83     1090.47     17.46 o 
   8   2  11      176.78      165.93     10.27 o 
   9   2  11       25.65       22.71      6.47 o 
  10   2  11       25.94       36.05      6.91 o 
  11   2  11      155.73      189.60     16.09 o 
   1   3  11      113.06      131.27      5.37 o 
   2   3  11      539.20      522.71      9.09 o 
   3   3  11      270.76      303.23     10.54 o 
   4   3  11       57.26       65.26      5.43 o 
   5   3  11      199.96      213.71      8.59 o 
   6   3  11     1122.42     1152.62     20.99 o 
   7   3  11        4.15       10.32      5.13 o 
   8   3  11       15.73       17.13      5.42 o 
   9   3  11        0.14       17.71      6.58 o 
  10   3  11       81.97       89.61     10.38 o 
  11   3  11      481.97      454.64     22.88 o 
   0   4  11     6873.00     7143.11     92.45 o 
   1   4  11      708.20      684.19      9.95 o 
   2   4  11      454.21      393.06      7.74 o 
   3   4  11        4.27        9.76      2.79 o 
   4   4  11     1226.30     1209.43     17.53 o 
   5   4  11      816.68      830.17     17.27 o 
   6   4  11     1043.26     1000.44     17.68 o 
   7   4  11      178.88      196.39      9.02 o 
   8   4  11       10.60       28.97      6.64 o 
   9   4  11      971.21      996.04     27.61 o 
  10   4  11        8.11        6.76      7.09 o 
  11   4  11       16.54       23.83      7.22 o 
   1   5  11       92.03       80.85      9.89 o 
   2   5  11     2044.07     2038.58     23.54 o 
   3   5  11       13.34       11.05      3.01 o 
   4   5  11     1687.87     1642.48     24.22 o 
   5   5  11      379.59      353.94     13.34 o 
   6   5  11      329.54      277.00      8.80 o 
   7   5  11     1493.62     1578.94     22.93 o 
   8   5  11      414.20      403.81     12.07 o 
   9   5  11       20.03       26.03      9.15 o 
  10   5  11       21.13       29.02      7.80 o 
  11   5  11      222.86      266.45     17.69 o 
   0   6  11      381.32      452.90     20.78 o 
   1   6  11      443.10      460.82     10.99 o 
   2   6  11      459.49      452.05      9.38 o 
   3   6  11       28.64       32.77      5.11 o 
   4   6  11      161.92      140.41      6.26 o 
   5   6  11      302.53      281.25     10.24 o 
   6   6  11     1666.99     1520.50     20.77 o 
   7   6  11      359.92      292.14     14.98 o 
   8   6  11      394.80      382.72     20.22 o 
   9   6  11        3.32       23.11      8.90 o 
  10   6  11        0.00       15.90      6.99 o 
   1   7  11      357.36      283.59     13.55 o 
   2   7  11       42.97       40.52      3.56 o 
   3   7  11       22.05       19.33      5.11 o 
   4   7  11        0.12        6.67      2.77 o 
   5   7  11       77.36       79.93      5.76 o 
   6   7  11       18.62       12.84      3.50 o 
   7   7  11       54.77       45.03      7.18 o 
   8   7  11      346.30      337.65     15.47 o 
   9   7  11       42.41       39.56      9.51 o 
  10   7  11        0.52       17.37      9.39 o 
   0   8  11      446.40      485.37     46.87 o 
   1   8  11     1207.92     1246.24     35.39 o 
   2   8  11     2368.95     2454.84     36.56 o 
   3   8  11      622.13      514.90      9.66 o 
   4   8  11     1087.07     1022.15     17.15 o 
   5   8  11      157.43      158.14      9.29 o 
   6   8  11       98.29      113.44      9.06 o 
   7   8  11       13.08       19.62      5.84 o 
   8   8  11      564.47      567.25     22.28 o 
   9   8  11       98.19      114.39     14.31 o 
  10   8  11      226.17      203.84     15.22 o 
   1   9  11      413.63      381.50     16.65 o 
   2   9  11       49.32       58.48      4.84 o 
   3   9  11      320.24      275.86      8.10 o 
   4   9  11      117.08       77.38      5.94 o 
   5   9  11      109.28      104.35      7.53 o 
   6   9  11      974.60      959.34     26.16 o 
   7   9  11        0.01       18.15      5.40 o 
   8   9  11       37.23       28.16      6.57 o 
   9   9  11        0.33       11.30      6.41 o 
   0  10  11       12.20        4.17     10.22 o 
   1  10  11       21.19        5.43      6.56 o 
   2  10  11      606.90      552.24     12.13 o 
   3  10  11      230.38      210.58      9.08 o 
   4  10  11      329.24      360.10     15.27 o 
   5  10  11       36.41       30.05      5.60 o 
   6  10  11      299.46      308.95     20.09 o 
   7  10  11        1.02        9.84      7.87 o 
   8  10  11        6.88       32.05     10.73 o 
   9  10  11      342.79      361.94     26.54 o 
   1  11  11      332.27      306.76     15.09 o 
   2  11  11      364.30      346.22     15.95 o 
   3  11  11       26.70       38.80      6.72 o 
   4  11  11      133.44      125.37     11.71 o 
   5  11  11       11.36       19.25      9.56 o 
   6  11  11        2.09       15.17      9.76 o 
   7  11  11       23.81       21.04     10.40 o 
   8  11  11      238.89      275.79     21.39 o 
   0  12  11     2468.15     2503.81     55.88 o 
   1  12  11       22.20       17.28      6.00 o 
   2  12  11        0.39       14.01      5.49 o 
   3  12  11      300.83      299.47     21.31 o 
   4  12  11        8.96       -1.71      9.85 o 
   5  12  11      186.04      149.32     18.05 o 
   6  12  11        8.60       22.48     10.58 o 
   7  12  11      165.55      208.11     17.27 o 
   1  13  11        5.15       16.80      6.47 o 
   2  13  11      314.97      275.89     18.73 o 
   3  13  11      923.02      909.27     27.40 o 
   4  13  11      173.65      134.90     22.61 o 
   5  13  11      406.40      467.49     37.04 o 
   6  13  11       22.65       38.62     18.85 o 
   0  14  11      127.29      157.10     16.41 o 
   1  14  11      137.70      154.85     14.39 o 
   2  14  11        8.03        9.04      5.47 o 
   3  14  11       27.48       23.68      9.74 o 
   4  14  11      106.39       82.69     17.30 o 
   5  14  11       44.92       48.46     14.15 o 
   1  15  11       78.15       86.56     12.16 o 
   2  15  11       11.22       23.11      9.65 o 
   3  15  11        7.86       16.60      9.83 o 
   0   0  12      661.09      610.38     12.14 o 
   1   0  12     6234.54     7012.51     61.49 o 
   2   0  12     1131.45     1154.80     13.26 o 
   3   0  12    16464.81    17698.10    370.81 o 
   4   0  12     1492.22     1461.92     34.73 o 
   5   0  12      100.32      128.88     14.26 o 
   6   0  12       60.63       55.79      9.80 o 
   7   0  12     1348.14     1318.42     28.01 o 
   8   0  12      187.61      190.40     11.07 o 
   9   0  12      143.23      151.70     12.55 o 
  10   0  12        1.75       14.50      8.39 o 
  11   0  12      220.74      240.34     31.09 o 
   1   1  12     4145.26     4233.54     33.61 o 
   2   1  12        9.89        7.27      2.56 o 
   3   1  12     3328.05     3403.96     34.97 o 
   4   1  12     1594.41     1732.17     28.43 o 
   5   1  12       12.76       13.91      5.11 o 
   6   1  12     2582.35     2517.99     40.59 o 
   7   1  12        0.39       11.36      6.16 o 
   8   1  12       45.12       37.33      7.07 o 
   9   1  12      150.16      155.67      9.98 o 
  10   1  12       83.92       60.33      9.44 o 
  11   1  12        0.10       13.87     10.33 o 
   0   2  12     6716.37     6991.69     75.52 o 
   1   2  12     1360.67     1249.19     12.65 o 
   2   2  12      774.22      776.52     12.51 o 
   3   2  12      352.63      311.84      7.57 o 
   4   2  12      427.44      427.92     12.00 o 
   5   2  12       57.74       69.78      7.93 o 
   6   2  12      801.29      741.88     19.19 o 
   7   2  12      135.12      104.46      8.32 o 
   8   2  12      922.07      908.78     19.73 o 
   9   2  12      650.19      672.64     18.65 o 
  10   2  12       14.08       27.11      6.82 o 
  11   2  12        6.63       10.44      7.50 o 
   1   3  12     1183.82     1182.09     11.01 o 
   2   3  12      190.77      225.73      9.14 o 
   3   3  12     1414.99     1444.02     16.11 o 
   4   3  12      126.31      116.13      6.54 o 
   5   3  12      647.26      566.16     15.75 o 
   6   3  12      629.91      660.44     13.78 o 
   7   3  12        1.17       11.46      5.43 o 
   8   3  12        3.30        4.50      4.78 o 
   9   3  12      417.98      379.53     18.26 o 
  10   3  12        5.77        3.43      7.24 o 
  11   3  12        1.21       18.04      7.42 o 
   0   4  12       28.25       32.52     11.25 o 
   1   4  12     3719.40     4050.80     45.14 o 
   2   4  12       41.46       40.28      2.95 o 
   3   4  12      516.65      552.21     12.33 o 
   4   4  12      397.84      351.21      7.15 o 
   5   4  12      773.00      741.60     14.95 o 
   6   4  12      170.99      169.44      8.63 o 
   7   4  12      675.09      655.11     18.84 o 
   8   4  12      171.96      166.99      9.20 o 
   9   4  12       22.73       22.79      5.77 o 
  10   4  12      138.06      107.33     12.45 o 
  11   4  12       34.22       41.35      8.93 o 
   1   5  12     1224.38     1169.05     26.16 o 
   2   5  12     2345.12     2354.69     32.93 o 
   3   5  12      268.42      232.88      7.76 o 
   4   5  12        7.54        7.56      3.18 o 
   5   5  12      107.59      128.08     11.99 o 
   6   5  12     1298.57     1329.71     24.01 o 
   7   5  12      167.04      133.19      7.07 o 
   8   5  12        0.00        9.08      6.00 o 
   9   5  12      332.04      337.60     15.08 o 
  10   5  12        0.04       26.01      7.00 o 
   0   6  12      280.41      331.64     21.11 o 
   1   6  12      990.10     1010.02     22.42 o 
   2   6  12      374.52      401.94     11.96 o 
   3   6  12     2337.22     2383.21     37.76 o 
   4   6  12      112.35      116.42      5.76 o 
   5   6  12      129.77      137.17      7.47 o 
   6   6  12     1304.96     1197.28     22.57 o 
   7   6  12       21.24       25.18      6.73 o 
   8   6  12       71.18       55.45     10.17 o 
   9   6  12       58.59       59.11      9.90 o 
  10   6  12      158.99      150.83     14.17 o 
   1   7  12      221.26      238.35     15.29 o 
   2   7  12        0.11        5.48      2.65 o 
   3   7  12      358.09      354.74     11.95 o 
   4   7  12      161.93      150.63      7.88 o 
   5   7  12       65.19       97.25      6.62 o 
   6   7  12      762.18      697.22     16.14 o 
   7   7  12       26.60       17.76      6.09 o 
   8   7  12      381.71      367.56     26.92 o 
   9   7  12      752.49      734.89     30.07 o 
  10   7  12       25.83       38.37      7.70 o 
   0   8  12      500.08      494.39     21.05 o 
   1   8  12     2031.43     2024.26     42.45 o 
   2   8  12      154.68      160.54      8.59 o 
   3   8  12      725.61      689.46     13.31 o 
   4   8  12      519.64      484.58     11.38 o 
   5   8  12       40.92       30.95      4.82 o 
   6   8  12       11.30       27.83      9.59 o 
   7   8  12       18.40       12.96      6.86 o 
   8   8  12       11.96       30.84      7.44 o 
   9   8  12      447.61      442.87     18.93 o 
   1   9  12        2.35        8.22      7.19 o 
   2   9  12      309.64      267.17      8.31 o 
   3   9  12       62.06       86.41      6.89 o 
   4   9  12      535.68      521.35     13.68 o 
   5   9  12      349.19      308.58     13.35 o 
   6   9  12      508.46      502.29     18.77 o 
   7   9  12      255.99      236.07     12.88 o 
   8   9  12       92.19       94.01     12.62 o 
   9   9  12       26.25       22.69      8.55 o 
   0  10  12     2417.16     2350.05     53.22 o 
   1  10  12       15.77       22.61      6.88 o 
   2  10  12       84.38       94.51      8.57 o 
   3  10  12      376.12      366.29     15.81 o 
   4  10  12      181.14      158.17      9.61 o 
   5  10  12      125.97      115.35     10.37 o 
   6  10  12      104.90       87.74     12.29 o 
   7  10  12        5.60       22.89     10.81 o 
   8  10  12       57.26       73.81     14.88 o 
   1  11  12      177.65      166.57      9.38 o 
   2  11  12       84.15       82.69      9.62 o 
   3  11  12       15.85       27.33      8.18 o 
   4  11  12       31.57       27.26      6.42 o 
   5  11  12       26.84       29.94     10.38 o 
   6  11  12      374.55      392.10     21.04 o 
   7  11  12      215.80      246.84     17.58 o 
   8  11  12        2.33       23.27      9.73 o 
   0  12  12        3.28       15.59     13.10 o 
   1  12  12      270.60      280.79     14.42 o 
   2  12  12       97.42       76.57     13.43 o 
   3  12  12      764.63      742.61     25.13 o 
   4  12  12       27.23       10.76     13.02 o 
   5  12  12       26.56       37.86     10.30 o 
   6  12  12        0.52       15.26      9.78 o 
   7  12  12      311.09      345.89     23.57 o 
   1  13  12        0.05       16.81      6.96 o 
   2  13  12      321.84      349.34     21.49 o 
   3  13  12        7.04       12.01      5.85 o 
   4  13  12      267.67      282.18     21.17 o 
   5  13  12      470.93      470.55     33.44 o 
   6  13  12        8.86       18.70     14.57 o 
   0  14  12        6.55       19.03     10.05 o 
   1  14  12      108.41      137.29     14.60 o 
   2  14  12       59.02       47.44      9.58 o 
   3  14  12       35.83       17.96     11.87 o 
   4  14  12       10.50       28.29     10.64 o 
   5  14  12       43.88       39.46     17.05 o 
   1  15  12      265.04      325.16     17.46 o 
   2  15  12       31.38       52.55     12.99 o 
   3  15  12      363.16      404.35     28.08 o 
   1   1  13     1300.87     1306.09     12.21 o 
   2   1  13      235.82      251.45      8.74 o 
   3   1  13      133.67      139.86      6.61 o 
   4   1  13      610.13      643.91     13.37 o 
   5   1  13      452.10      420.22     13.63 o 
   6   1  13       88.33      104.52      8.19 o 
   7   1  13     3361.80     3354.33     44.35 o 
   8   1  13      230.19      213.87     12.98 o 
   9   1  13      883.23      910.20     23.15 o 
  10   1  13      410.66      396.32     19.01 o 
  11   1  13      219.97      214.37     18.86 o 
   0   2  13       93.56       90.10      9.29 o 
   1   2  13       44.21       65.87      6.32 o 
   2   2  13     2043.12     2051.35     32.30 o 
   3   2  13        8.40       22.19      4.01 o 
   4   2  13       53.28       80.41      7.11 o 
   5   2  13     1037.65     1005.32     19.31 o 
   6   2  13      595.03      638.36     12.63 o 
   7   2  13      356.64      361.26     13.00 o 
   8   2  13       17.16       24.99      6.63 o 
   9   2  13      397.87      379.95     12.28 o 
  10   2  13       27.19       31.31      6.61 o 
  11   2  13       13.49       17.92      7.08 o 
   1   3  13      159.08      150.00      7.51 o 
   2   3  13     3156.98     3370.34     37.93 o 
   3   3  13     1444.27     1402.13     21.97 o 
   4   3  13       60.40       61.81      5.37 o 
   5   3  13      365.21      364.83     15.31 o 
   6   3  13       42.54       35.14      5.86 o 
   7   3  13       44.48       61.05      6.07 o 
   8   3  13       78.62       77.41      7.37 o 
   9   3  13       16.14       26.07      7.95 o 
  10   3  13        0.38       16.27      6.09 o 
  11   3  13        8.20       19.69      7.39 o 
   0   4  13     5575.36     5810.96    106.64 o 
   1   4  13      254.52      259.68     13.84 o 
   2   4  13      836.09      761.02     12.29 o 
   3   4  13      825.79      782.13     14.08 o 
   4   4  13       10.09       13.76      3.61 o 
   5   4  13      210.75      243.03     10.31 o 
   6   4  13       49.07       51.54      6.07 o 
   7   4  13       46.83       39.43      6.45 o 
   8   4  13      255.50      265.38     19.48 o 
   9   4  13      379.33      352.13     15.60 o 
  10   4  13       37.35       47.16      8.40 o 
   1   5  13     1718.99     1785.27     38.71 o 
   2   5  13      601.32      568.28     10.46 o 
   3   5  13      402.52      383.34      8.60 o 
   4   5  13      221.32      178.06      8.49 o 
   5   5  13       28.44       35.13      5.33 o 
   6   5  13        7.35        9.38      5.02 o 
   7   5  13      313.35      260.23     10.10 o 
   8   5  13      153.39      151.00     10.29 o 
   9   5  13        2.53       20.67      7.24 o 
  10   5  13       32.69       28.70      7.61 o 
   0   6  13       58.57       52.57     15.24 o 
   1   6  13      577.56      562.74     15.80 o 
   2   6  13      147.91      132.61     10.99 o 
   3   6  13       13.29       10.43      3.86 o 
   4   6  13      248.58      243.78      7.97 o 
   5   6  13     1040.74      990.66     23.24 o 
   6   6  13      624.88      538.56     13.02 o 
   7   6  13       26.08       39.73      8.73 o 
   8   6  13       25.87       15.86      9.96 o 
   9   6  13      357.67      419.80     20.87 o 
  10   6  13      226.55      244.45     15.51 o 
   1   7  13      776.44      746.94     19.24 o 
   2   7  13       68.99       75.50      6.71 o 
   3   7  13      629.22      547.39     11.47 o 
   4   7  13        3.05        8.00      5.27 o 
   5   7  13       15.49       23.17      6.06 o 
   6   7  13       71.57       58.30      6.90 o 
   7   7  13      125.71      171.96     13.43 o 
   8   7  13       14.54       16.65      5.99 o 
   9   7  13      145.15      130.08     10.78 o 
  10   7  13       18.74       17.32      6.48 o 
   0   8  13      987.92      936.08     29.55 o 
   1   8  13      330.02      363.81     17.39 o 
   2   8  13      452.88      403.68     12.28 o 
   3   8  13      311.90      308.19     15.20 o 
   4   8  13       22.37       14.83      5.74 o 
   5   8  13      324.14      291.88      8.24 o 
   6   8  13       17.00       30.37      5.26 o 
   7   8  13      123.47      124.44     11.53 o 
   8   8  13        1.69        9.76      6.20 o 
   9   8  13      105.64       98.44     16.84 o 
   1   9  13       17.79       21.47      7.74 o 
   2   9  13      132.28      125.34      9.38 o 
   3   9  13      716.54      737.62     16.17 o 
   4   9  13       16.08       17.33      6.88 o 
   5   9  13       27.87       25.41      7.34 o 
   6   9  13       69.70       56.38     10.00 o 
   7   9  13       85.08       89.29     11.17 o 
   8   9  13        0.09       20.95      9.08 o 
   9   9  13       62.58       56.12     13.36 o 
   0  10  13       60.75       47.07     12.04 o 
   1  10  13      569.10      548.47     17.62 o 
   2  10  13      170.06      169.74     11.32 o 
   3  10  13       75.26      103.70      9.40 o 
   4  10  13      313.64      315.70     13.82 o 
   5  10  13      229.60      216.24     13.48 o 
   6  10  13      454.65      403.22     29.54 o 
   7  10  13      120.96      137.71     17.94 o 
   8  10  13      117.32      144.09     17.78 o 
   1  11  13     1191.15     1206.95     22.98 o 
   2  11  13       62.79       53.45      8.50 o 
   3  11  13      541.04      595.23     21.74 o 
   4  11  13        0.98        6.44      8.11 o 
   5  11  13      467.20      410.78     20.75 o 
   6  11  13        1.92        4.70     10.01 o 
   7  11  13        0.90       13.34     10.24 o 
   0  12  13      123.38      138.95     15.69 o 
   1  12  13      729.33      687.62     20.91 o 
   2  12  13        0.01       11.12      5.00 o 
   3  12  13      219.45      187.40     14.75 o 
   4  12  13        3.20        5.50      8.38 o 
   5  12  13       61.83       95.08     13.22 o 
   6  12  13       14.40       32.00     11.16 o 
   7  12  13        0.29       18.15      9.29 o 
   1  13  13        7.84       11.31      6.14 o 
   2  13  13       21.72       23.37      9.61 o 
   3  13  13        2.23       16.22      4.83 o 
   4  13  13       41.47       38.66     11.10 o 
   5  13  13      565.29      635.77     57.40 o 
   6  13  13      677.20      748.15     41.90 o 
   0  14  13       29.53       21.97     15.35 o 
   1  14  13       34.51       35.75      7.70 o 
   2  14  13      145.72      156.59     13.29 o 
   3  14  13       25.00       46.02     14.54 o 
   4  14  13       39.23       32.29     13.39 o 
   1  15  13        0.12       19.25      7.91 o 
   2  15  13        0.50       14.95      9.63 o 
   0   0  14     4657.84     4786.93    106.24 o 
   1   0  14        1.40       11.34      3.70 o 
   2   0  14     1355.07     1371.18     21.89 o 
   3   0  14     1137.66     1002.73     25.19 o 
   4   0  14     1046.33     1113.48     29.56 o 
   5   0  14     2054.58     2066.66     47.84 o 
   6   0  14      351.06      318.63     15.24 o 
   7   0  14      271.00      264.34     13.16 o 
   8   0  14        0.04        7.78     10.50 o 
   9   0  14       27.46       39.06      9.99 o 
  10   0  14        1.85        7.67     12.27 o 
  11   0  14       47.20       45.19     13.33 o 
   1   1  14      389.09      377.87      6.72 o 
   2   1  14     3506.13     3415.86     36.60 o 
   3   1  14      249.19      201.16      7.82 o 
   4   1  14        0.65        5.64      5.42 o 
   5   1  14       49.93       68.10      8.53 o 
   6   1  14      599.82      546.44     12.63 o 
   7   1  14      132.11      156.97      8.44 o 
   8   1  14       99.56       85.42      7.43 o 
   9   1  14       33.06       24.59      6.18 o 
  10   1  14      494.32      567.21     21.59 o 
  11   1  14      165.28      190.45     22.90 o 
   0   2  14     1262.97     1306.67     23.94 o 
   1   2  14       33.21       28.21      4.79 o 
   2   2  14      330.43      283.32      8.92 o 
   3   2  14      572.02      552.68     10.51 o 
   4   2  14        6.25       15.61      6.23 o 
   5   2  14     1456.48     1425.16     24.78 o 
   6   2  14      258.16      238.23      9.15 o 
   7   2  14      674.94      636.75     16.83 o 
   8   2  14      324.72      329.98     11.25 o 
   9   2  14      660.18      653.89     18.67 o 
  10   2  14       41.55       30.99      7.61 o 
  11   2  14      397.74      431.66     21.31 o 
   1   3  14      311.76      297.02      8.20 o 
   2   3  14       22.51       22.97      3.68 o 
   3   3  14      243.34      209.04      6.52 o 
   4   3  14      608.40      566.72     12.49 o 
   5   3  14     1092.46     1052.89     16.68 o 
   6   3  14        0.96        8.77      5.45 o 
   7   3  14      823.36      821.40     18.34 o 
   8   3  14      718.68      644.22     16.75 o 
   9   3  14       46.09       46.92     10.54 o 
  10   3  14       70.13       97.77     10.76 o 
   0   4  14      618.97      686.12     25.63 o 
   1   4  14     1504.59     1578.81     30.31 o 
   2   4  14      515.17      473.08     10.74 o 
   3   4  14        6.52        1.56      3.11 o 
   4   4  14     1442.77     1483.85     24.87 o 
   5   4  14       54.78       68.54      6.94 o 
   6   4  14      554.58      561.76     14.86 o 
   7   4  14      231.99      195.93      9.25 o 
   8   4  14        0.82       12.52      4.64 o 
   9   4  14       15.68       23.27      5.65 o 
  10   4  14        0.64       15.03      6.93 o 
   1   5  14      801.23      788.23     21.24 o 
   2   5  14     2267.27     2271.57     34.15 o 
   3   5  14       32.18       36.96      3.79 o 
   4   5  14       34.47       29.63      4.12 o 
   5   5  14      641.59      635.84     11.48 o 
   6   5  14        1.29       17.99      5.05 o 
   7   5  14        9.44       11.78      4.81 o 
   8   5  14       13.66       26.60      6.26 o 
   9   5  14       16.24       20.58      7.53 o 
  10   5  14       64.48       61.66     10.05 o 
   0   6  14     1035.09     1043.94     34.17 o 
   1   6  14       17.78       23.64      9.40 o 
   2   6  14      300.62      308.48     13.27 o 
   3   6  14       83.72       89.87      4.86 o 
   4   6  14      427.56      440.28     10.65 o 
   5   6  14     1502.39     1337.59     20.13 o 
   6   6  14      245.85      229.96      8.95 o 
   7   6  14       57.10       43.76     13.88 o 
   8   6  14       70.64       54.55     11.11 o 
   9   6  14      248.81      282.98     16.15 o 
  10   6  14      662.36      740.63     32.86 o 
   1   7  14      159.56      161.29     12.76 o 
   2   7  14     4925.04     4994.97     69.81 o 
   3   7  14        1.15        3.60      5.48 o 
   4   7  14       68.93       68.83      5.94 o 
   5   7  14       75.40       90.38      7.97 o 
   6   7  14        0.02        4.78      5.25 o 
   7   7  14       48.40       49.03      7.51 o 
   8   7  14       51.82       44.54      6.34 o 
   9   7  14      260.53      234.34     12.78 o 
   0   8  14        0.01       14.31     17.10 o 
   1   8  14       49.37       53.64     10.69 o 
   2   8  14       47.97       48.33      8.47 o 
   3   8  14     1187.42     1189.53     27.54 o 
   4   8  14      480.17      472.08     12.97 o 
   5   8  14      171.25      192.09      9.39 o 
   6   8  14       35.40       35.81      7.24 o 
   7   8  14       65.17       56.39     10.39 o 
   8   8  14      181.53      233.49     13.96 o 
   9   8  14      453.19      426.98     32.35 o 
   1   9  14     1642.41     1563.62     29.70 o 
   2   9  14      470.38      439.05     14.36 o 
   3   9  14      318.13      273.43     11.93 o 
   4   9  14        0.16        6.93      5.07 o 
   5   9  14      120.30      135.93     16.19 o 
   6   9  14      473.67      506.65     23.25 o 
   7   9  14      579.70      660.96     28.10 o 
   8   9  14        6.30       17.60      8.30 o 
   0  10  14        7.36       24.89     11.04 o 
   1  10  14      188.70      207.09     13.31 o 
   2  10  14      537.86      515.21     19.40 o 
   3  10  14      187.03      179.92     11.97 o 
   4  10  14       83.45       80.29     13.02 o 
   5  10  14       91.26       74.45     10.32 o 
   6  10  14       19.44       18.88     10.87 o 
   7  10  14       74.28       89.21     15.94 o 
   8  10  14      259.90      235.43     19.84 o 
   1  11  14      162.17      162.12     12.88 o 
   2  11  14        3.84        7.10      6.40 o 
   3  11  14        0.71        8.49      5.89 o 
   4  11  14      382.44      391.84     19.12 o 
   5  11  14       14.67       22.64     10.87 o 
   6  11  14      476.53      514.93     25.97 o 
   7  11  14       12.32       34.42     14.81 o 
   0  12  14      547.83      501.83     25.20 o 
   1  12  14       38.89       50.22      9.68 o 
   2  12  14       87.89       89.44      9.53 o 
   3  12  14        2.18       12.67      6.43 o 
   4  12  14       62.82       37.92     14.10 o 
   5  12  14        1.79       13.22      9.81 o 
   6  12  14      121.48      154.68     18.89 o 
   1  13  14       24.73       33.40      7.29 o 
   2  13  14       21.36       30.54     14.98 o 
   3  13  14      102.43      110.73     16.60 o 
   4  13  14        0.63       23.04      9.48 o 
   5  13  14       20.64       35.65     13.33 o 
   0  14  14       32.59       36.28     11.25 o 
   1  14  14      243.15      317.69     28.67 o 
   2  14  14       48.20       50.74      9.55 o 
   3  14  14      358.95      434.36     31.16 o 
   4  14  14      131.46      141.42     22.42 o 
   1  15  14      195.17      211.92     14.37 o 
   1   1  15      520.55      533.73     10.93 o 
   2   1  15      142.56      141.72      6.19 o 
   3   1  15      319.11      328.16      9.24 o 
   4   1  15      527.41      518.23     11.71 o 
   5   1  15      238.81      251.49     12.71 o 
   6   1  15     1235.92     1170.30     17.58 o 
   7   1  15      403.03      444.98     13.16 o 
   8   1  15      123.44      139.79      9.38 o 
   9   1  15       94.26       95.90      8.80 o 
  10   1  15        2.53       17.01      9.04 o 
   0   2  15       85.13       75.75      9.78 o 
   1   2  15       23.28       25.91      5.00 o 
   2   2  15      194.00      181.95      7.65 o 
   3   2  15     1041.04     1017.12     17.79 o 
   4   2  15      548.19      517.94     10.35 o 
   5   2  15      638.15      669.08     12.89 o 
   6   2  15     1018.91      987.17     16.58 o 
   7   2  15      469.91      465.29     13.81 o 
   8   2  15      261.32      275.87     11.16 o 
   9   2  15       24.71       36.53      6.09 o 
  10   2  15        3.77       12.68      5.97 o 
   1   3  15       98.40      112.93      5.33 o 
   2   3  15      232.28      221.71      8.14 o 
   3   3  15      137.29      126.12      6.39 o 
   4   3  15       20.29       11.77      3.87 o 
   5   3  15      235.90      216.24     11.59 o 
   6   3  15      157.59      150.04      7.82 o 
   7   3  15        0.02        7.58      6.05 o 
   8   3  15      698.44      702.61     18.79 o 
   9   3  15        0.05       13.44      7.83 o 
  10   3  15       23.71       40.13     11.65 o 
   0   4  15     2996.54     3225.93     88.53 o 
   1   4  15      345.45      349.01     13.99 o 
   2   4  15      137.33      136.88      4.76 o 
   3   4  15       86.62      127.93      8.85 o 
   4   4  15      450.60      443.00      9.75 o 
   5   4  15      352.54      364.70     11.60 o 
   6   4  15       64.24       61.68      5.97 o 
   7   4  15      650.98      558.07     11.79 o 
   8   4  15        4.71       14.67      6.25 o 
   9   4  15      196.87      207.46     10.92 o 
  10   4  15      404.82      455.24     20.18 o 
   1   5  15      196.28      178.32     12.40 o 
   2   5  15        5.41        2.09      3.17 o 
   3   5  15      734.80      701.91     13.80 o 
   4   5  15       78.60       94.21      7.19 o 
   5   5  15      162.65      125.81      6.18 o 
   6   5  15      839.22      865.76     20.09 o 
   7   5  15        0.51       10.31      5.07 o 
   8   5  15        4.56        6.10      5.45 o 
   9   5  15        0.81       14.51      8.22 o 
  10   5  15       99.41      145.41     19.25 o 
   0   6  15      259.11      322.94     27.79 o 
   1   6  15     2739.15     2929.67     55.98 o 
   2   6  15      209.79      196.12     13.87 o 
   3   6  15      965.48      941.40     16.23 o 
   4   6  15       18.26       18.36      3.56 o 
   5   6  15      500.67      504.36     12.38 o 
   6   6  15       75.46       64.92      9.11 o 
   7   6  15      174.57      190.62     13.48 o 
   8   6  15        0.09        7.61      5.93 o 
   9   6  15       19.34       23.87      6.40 o 
   1   7  15        9.17       16.62      8.46 o 
   2   7  15       26.93       22.12      7.97 o 
   3   7  15      297.26      290.27     11.57 o 
   4   7  15      600.96      560.41     13.39 o 
   5   7  15      371.44      393.10     12.24 o 
   6   7  15       24.10       19.87      4.61 o 
   7   7  15        9.08       13.80      4.70 o 
   8   7  15      393.94      419.81     21.22 o 
   9   7  15       39.85       13.30     10.45 o 
   0   8  15       62.68       41.10     14.74 o 
   1   8  15       30.08       22.51      9.62 o 
   2   8  15      160.93      188.30     12.15 o 
   3   8  15       15.35       13.73      6.30 o 
   4   8  15      109.63      145.43      9.74 o 
   5   8  15       30.43       30.57      7.82 o 
   6   8  15      250.68      185.05     14.99 o 
   7   8  15       24.26       17.85      9.91 o 
   8   8  15       10.90       18.82     10.37 o 
   9   8  15      473.70      561.42     53.50 o 
   1   9  15     1087.92     1067.81     22.11 o 
   2   9  15     1260.73     1231.45     30.28 o 
   3   9  15     1208.37     1141.82     21.38 o 
   4   9  15      188.72      191.53     16.12 o 
   5   9  15       23.98       25.17     10.39 o 
   6   9  15      115.87       86.42     16.12 o 
   7   9  15      229.48      259.77     20.32 o 
   8   9  15        4.29        6.07     10.27 o 
   0  10  15      716.67      771.74     23.74 o 
   1  10  15      357.95      367.12     15.51 o 
   2  10  15      839.41      846.11     21.10 o 
   3  10  15      140.99      173.18     18.07 o 
   4  10  15       24.19       30.00      7.54 o 
   5  10  15       23.73       27.46      8.49 o 
   6  10  15      185.70      228.40     19.69 o 
   7  10  15        1.43       24.25     18.04 o 
   8  10  15      132.81      134.26     19.92 o 
   1  11  15      161.90      162.34     13.63 o 
   2  11  15       76.26       91.40     12.54 o 
   3  11  15        4.95       15.18      5.19 o 
   4  11  15        1.21       10.88      3.61 o 
   5  11  15        0.08       11.31     10.38 o 
   6  11  15       21.98       17.60     10.22 o 
   7  11  15      118.09      103.45     19.85 o 
   0  12  15      660.33      682.48     32.48 o 
   1  12  15      588.85      548.39     20.37 o 
   2  12  15       19.02       16.24      6.32 o 
   3  12  15      176.59      193.84     20.29 o 
   4  12  15      118.00      123.97     22.54 o 
   5  12  15       15.72       21.32      8.99 o 
   6  12  15       82.67       39.54     21.29 o 
   1  13  15      140.95      165.33     14.75 o 
   2  13  15      101.70      108.61     18.08 o 
   3  13  15       19.76       27.17      6.72 o 
   4  13  15      191.81      220.42     26.13 o 
   5  13  15      279.27      298.16     31.68 o 
   0  14  15      330.55      379.22     24.87 o 
   1  14  15        8.33       17.50      8.92 o 
   2  14  15       37.42       44.39      8.10 o 
   3  14  15       30.97       23.58      8.15 o 
   0   0  16      524.82      528.27     26.52 o 
   1   0  16      237.33      256.69     12.09 o 
   2   0  16        3.77        3.06      7.32 o 
   3   0  16     4255.95     4475.34     31.70 o 
   4   0  16     2535.88     2583.72     65.38 o 
   5   0  16      351.71      359.55     18.84 o 
   6   0  16      907.62      877.25     23.96 o 
   7   0  16      698.57      745.55     22.21 o 
   8   0  16       70.34       94.19     13.46 o 
   9   0  16       36.80       24.76      8.14 o 
  10   0  16       70.94       50.66     10.61 o 
   1   1  16        6.67        5.99      2.87 o 
   2   1  16      798.05      681.48     12.31 o 
   3   1  16     2004.59     2028.61     35.06 o 
   4   1  16     1273.46     1134.68     21.93 o 
   5   1  16      102.07      118.22      8.65 o 
   6   1  16       86.11      102.53      7.86 o 
   7   1  16        4.00       10.01      5.97 o 
   8   1  16        0.01        8.71      5.30 o 
   9   1  16      237.49      240.31      9.71 o 
  10   1  16       20.39       49.89      8.94 o 
   0   2  16      124.34      162.90     13.87 o 
   1   2  16      370.08      375.41     13.90 o 
   2   2  16      267.57      303.76      9.94 o 
   3   2  16      279.69      256.37     12.30 o 
   4   2  16      184.57      182.13      9.69 o 
   5   2  16      394.46      383.66     11.97 o 
   6   2  16       45.45       39.91      6.24 o 
   7   2  16      450.79      458.60     12.96 o 
   8   2  16        0.18       10.49      5.18 o 
   9   2  16        5.13       17.00      6.00 o 
  10   2  16       12.41       26.34      8.71 o 
   1   3  16      564.18      509.07      9.70 o 
   2   3  16        0.12        7.48      2.56 o 
   3   3  16      387.37      371.43     13.77 o 
   4   3  16       12.49        6.85      4.49 o 
   5   3  16      739.54      742.43     14.27 o 
   6   3  16      878.27      795.20     18.59 o 
   7   3  16     3334.15     3457.22     44.53 o 
   8   3  16       84.29      101.16     11.24 o 
   9   3  16       29.96       35.07      7.08 o 
  10   3  16      120.81      128.56     14.06 o 
   0   4  16       87.78       58.66     13.09 o 
   1   4  16        7.33        5.97      2.04 o 
   2   4  16       81.79       84.50      5.02 o 
   3   4  16       67.06       72.46      5.12 o 
   4   4  16       23.31       24.14      5.92 o 
   5   4  16     1145.37     1179.72     18.42 o 
   6   4  16      493.81      463.30     12.65 o 
   7   4  16     1014.02      974.18     24.61 o 
   8   4  16      144.95      145.01     10.34 o 
   9   4  16        0.71       13.30      6.91 o 
  10   4  16        3.61        6.38      7.18 o 
   1   5  16     1255.71     1311.32     34.71 o 
   2   5  16       95.42       93.03      6.56 o 
   3   5  16      571.04      572.97     15.02 o 
   4   5  16      177.36      164.31      8.07 o 
   5   5  16      845.70      904.24     16.58 o 
   6   5  16       30.82       36.55      6.80 o 
   7   5  16       35.13       25.45      5.77 o 
   8   5  16       71.34       67.49      7.53 o 
   9   5  16        2.54       17.19      9.06 o 
   0   6  16      340.29      332.10     27.32 o 
   1   6  16      298.30      335.68     17.46 o 
   2   6  16        3.76       20.18      9.22 o 
   3   6  16      221.01      219.05     13.22 o 
   4   6  16      135.55      102.88      7.02 o 
   5   6  16        7.12       13.49      4.70 o 
   6   6  16        2.08       11.07      4.50 o 
   7   6  16      903.22      855.58     27.48 o 
   8   6  16      188.07      198.65     12.48 o 
   9   6  16      738.87      838.86     56.20 o 
   1   7  16      936.33      926.29     20.14 o 
   2   7  16        9.19       24.94      7.36 o 
   3   7  16     2767.95     2827.59     44.51 o 
   4   7  16       19.73       26.27      5.82 o 
   5   7  16       76.46       87.54     10.71 o 
   6   7  16        0.06        6.17      5.16 o 
   7   7  16       25.42       27.72      8.86 o 
   8   7  16      571.57      549.00     28.74 o 
   9   7  16       15.89       27.56     10.87 o 
   0   8  16       14.67       12.27     11.48 o 
   1   8  16     1302.79     1362.15     27.64 o 
   2   8  16       39.59       33.58      8.60 o 
   3   8  16      214.35      219.95      9.93 o 
   4   8  16       14.86       21.07      6.18 o 
   5   8  16      635.14      601.72     18.84 o 
   6   8  16       44.20       61.43     13.10 o 
   7   8  16       79.01      110.40     14.66 o 
   8   8  16        4.09       18.82     10.25 o 
   1   9  16     1374.64     1430.51     34.67 o 
   2   9  16      140.12      143.29     11.03 o 
   3   9  16       96.28       95.11     10.13 o 
   4   9  16       43.12       29.44      7.50 o 
   5   9  16       10.89       17.89     10.19 o 
   6   9  16       45.91       28.26     10.52 o 
   7   9  16      234.82      249.16     19.22 o 
   8   9  16        5.94       21.67     10.83 o 
   0  10  16      807.46      827.88     26.01 o 
   1  10  16       39.84       48.06      9.60 o 
   2  10  16        0.11       -1.06      8.03 o 
   3  10  16      135.82      124.72     11.51 o 
   4  10  16      106.66      108.85     18.32 o 
   5  10  16       72.28       72.30     13.55 o 
   6  10  16        1.39       30.81     10.63 o 
   7  10  16       22.94       29.52     12.30 o 
   1  11  16       39.95       31.71      8.42 o 
   2  11  16       96.27      144.07     12.60 o 
   3  11  16       69.14       73.45      9.73 o 
   4  11  16        1.32       18.92      6.81 o 
   5  11  16      618.64      664.25     29.11 o 
   6  11  16       18.57       16.79     10.07 o 
   0  12  16      211.29      226.51     15.94 o 
   1  12  16      128.84      129.77     12.71 o 
   2  12  16        1.72       16.49      8.75 o 
   3  12  16        0.01        8.44      6.79 o 
   4  12  16        0.29       24.70     11.42 o 
   5  12  16      153.89      169.10     20.52 o 
   1  13  16        0.40       22.68      7.07 o 
   2  13  16       37.74       24.25      9.94 o 
   3  13  16       82.90       95.91     18.55 o 
   4  13  16       51.26       46.29     15.84 o 
   0  14  16       62.45       35.88     10.69 o 
   1  14  16      423.80      459.56     27.62 o 
   2  14  16      291.98      281.24     20.01 o 
   1   1  17      631.13      613.02     11.76 o 
   2   1  17       64.89       50.31      5.31 o 
   3   1  17     1231.03     1216.92     21.62 o 
   4   1  17      743.94      754.75     14.21 o 
   5   1  17     1354.33     1305.98     21.53 o 
   6   1  17       82.22       70.41      6.70 o 
   7   1  17      465.26      458.53     13.53 o 
   8   1  17        0.61        7.97      5.32 o 
   9   1  17       73.34       58.51      6.60 o 
  10   1  17      149.77      180.01     15.80 o 
   0   2  17      171.73      188.86     14.75 o 
   1   2  17      164.19      170.04      7.86 o 
   2   2  17        2.68        1.34      5.18 o 
   3   2  17      939.67      939.51     17.73 o 
   4   2  17      117.13      134.34      9.77 o 
   5   2  17     1583.87     1543.26     22.68 o 
   6   2  17      151.27      131.79      7.45 o 
   7   2  17      109.29      127.02      9.13 o 
   8   2  17      289.51      276.50     11.72 o 
   9   2  17        1.55        9.20      7.68 o 
  10   2  17        2.69        6.71      5.67 o 
   1   3  17      372.40      362.05     12.53 o 
   2   3  17      150.52      169.58      8.90 o 
   3   3  17       68.60       69.60      5.77 o 
   4   3  17        6.33       18.08      5.09 o 
   5   3  17      313.23      322.05      9.20 o 
   6   3  17      182.02      182.24      9.03 o 
   7   3  17       25.12       24.61      6.10 o 
   8   3  17      237.89      260.78     11.58 o 
   9   3  17       75.14       65.66     10.23 o 
  10   3  17       76.94       75.85     14.87 o 
   0   4  17       63.55       42.07     12.29 o 
   1   4  17       34.85       37.64      5.46 o 
   2   4  17        9.26       11.56      2.57 o 
   3   4  17       54.05       56.25      5.71 o 
   4   4  17       46.00       61.22      9.16 o 
   5   4  17      210.06      196.43      7.46 o 
   6   4  17       88.04       76.40      8.95 o 
   7   4  17       99.15      103.36     12.19 o 
   8   4  17        4.36       14.53      7.82 o 
   9   4  17      465.45      493.07     18.04 o 
   1   5  17      582.44      578.43     20.52 o 
   2   5  17        2.50        4.82      6.19 o 
   3   5  17      993.86      966.67     22.41 o 
   4   5  17        2.35       11.38      4.45 o 
   5   5  17      225.52      210.27     10.70 o 
   6   5  17      255.47      278.40     11.17 o 
   7   5  17       64.98       61.43      8.42 o 
   8   5  17        6.88       19.60      4.96 o 
   9   5  17      311.70      311.95     17.98 o 
   0   6  17       59.68       59.51     29.48 o 
   1   6  17     7688.65     7917.95    160.63 o 
   2   6  17      564.82      535.92     22.62 o 
   3   6  17     2736.65     2712.72     47.03 o 
   4   6  17      196.56      175.10      8.85 o 
   5   6  17       15.15       14.28      3.68 o 
   6   6  17       59.02       51.76      6.86 o 
   7   6  17       68.77       77.35     12.91 o 
   8   6  17        0.86       15.35      7.51 o 
   9   6  17        3.84       12.56     10.27 o 
   1   7  17       42.94       42.60      7.60 o 
   2   7  17       51.38       64.43      9.31 o 
   3   7  17       29.27       25.36      8.02 o 
   4   7  17        6.76       16.39      7.59 o 
   5   7  17        5.29       11.29      7.19 o 
   6   7  17        2.75        7.47      7.35 o 
   7   7  17      254.25      221.41     12.35 o 
   8   7  17       29.86       49.44     14.57 o 
   0   8  17        4.50       12.11     11.42 o 
   1   8  17       97.27       90.57     12.87 o 
   2   8  17       23.81       24.05      7.12 o 
   3   8  17      339.47      331.06     17.12 o 
   4   8  17      236.13      257.24     15.90 o 
   5   8  17        1.91       10.76      5.69 o 
   6   8  17        2.78       11.72      7.98 o 
   7   8  17       51.49       48.41     11.53 o 
   8   8  17        7.48       31.84     11.48 o 
   1   9  17      219.86      208.49     13.63 o 
   2   9  17      167.03      170.66     14.87 o 
   3   9  17       55.82       45.70      9.15 o 
   4   9  17       29.46       37.89      8.50 o 
   5   9  17      103.95      114.59     13.28 o 
   6   9  17       44.80       54.36     11.64 o 
   7   9  17      263.67      272.12     21.66 o 
   0  10  17      233.81      270.38     28.75 o 
   1  10  17      546.38      570.18     21.25 o 
   2  10  17      107.43       92.33     12.37 o 
   3  10  17       89.49       92.90     10.91 o 
   4  10  17       12.61       12.83      6.50 o 
   5  10  17       96.39       84.38     10.85 o 
   6  10  17        2.51       18.27     11.03 o 
   7  10  17       39.85       53.75     12.37 o 
   1  11  17      828.28      892.68     31.45 o 
   2  11  17        5.42       11.79      6.74 o 
   3  11  17       72.14       83.77     12.93 o 
   4  11  17      111.41       71.93     11.52 o 
   5  11  17      319.45      327.29     23.04 o 
   6  11  17        1.68       17.86     10.19 o 
   0  12  17      512.25      587.82     29.49 o 
   1  12  17       14.67       16.38      7.39 o 
   2  12  17       56.30       58.08     10.02 o 
   3  12  17       24.48       23.59      8.28 o 
   4  12  17       21.39       30.09     13.56 o 
   5  12  17      123.40      148.40     18.55 o 
   1  13  17        7.66       14.39      7.76 o 
   2  13  17       51.37       49.19     10.76 o 
   3  13  17      110.12      107.99     21.17 o 
   0  14  17        5.71       11.44      9.32 o 
   0   0  18     2286.66     2293.45     74.69 o 
   1   0  18       61.97       90.21     13.24 o 
   2   0  18       36.57       25.44     10.78 o 
   3   0  18      401.06      382.81     19.30 o 
   4   0  18     4759.44     4631.21     76.55 o 
   5   0  18       37.93       40.60      9.27 o 
   6   0  18      159.35      195.53     15.17 o 
   7   0  18       67.73       61.45     11.48 o 
   8   0  18        5.90        6.60      7.76 o 
   9   0  18       35.02       43.41     13.38 o 
  10   0  18      158.22      141.39     22.33 o 
   1   1  18     1170.54     1141.41     22.03 o 
   2   1  18       14.70       15.34      3.94 o 
   3   1  18      402.22      368.99     13.79 o 
   4   1  18      646.72      556.05     12.85 o 
   5   1  18       61.38       50.20      6.77 o 
   6   1  18      622.27      604.95     12.37 o 
   7   1  18       14.68       16.19      7.31 o 
   8   1  18       56.60       48.92      6.85 o 
   9   1  18      123.52      139.15      9.59 o 
  10   1  18      593.54      583.39     25.47 o 
   0   2  18     1722.85     1799.65     75.98 o 
   1   2  18       13.98       13.47      4.65 o 
   2   2  18     1168.91     1163.05     19.52 o 
   3   2  18      117.17      103.16      7.32 o 
   4   2  18      370.73      389.91     11.53 o 
   5   2  18       58.97       58.89      6.35 o 
   6   2  18      225.16      176.38     10.09 o 
   7   2  18       16.38       23.52      5.88 o 
   8   2  18        4.55       14.68      6.18 o 
   9   2  18      277.65      273.68     13.57 o 
   1   3  18       25.78       31.88      4.18 o 
   2   3  18      966.13      971.15     17.58 o 
   3   3  18       58.39       69.25      6.46 o 
   4   3  18      447.46      404.20     12.68 o 
   5   3  18        0.06        7.96      4.67 o 
   6   3  18     1630.07     1650.92     31.19 o 
   7   3  18      610.68      576.56     19.14 o 
   8   3  18       48.25       68.01      8.73 o 
   9   3  18       27.60       22.24      5.84 o 
   0   4  18       40.24       57.68     14.18 o 
   1   4  18       79.42       68.95      7.99 o 
   2   4  18      518.07      525.23     17.93 o 
   3   4  18        2.42        3.84      4.28 o 
   4   4  18      209.45      176.44      7.59 o 
   5   4  18      594.87      570.85     15.99 o 
   6   4  18     1661.19     1528.86     33.95 o 
   7   4  18      110.91       94.24      7.73 o 
   8   4  18      332.12      307.87     25.07 o 
   9   4  18        3.48       11.75      5.39 o 
   1   5  18      841.61      896.88     23.72 o 
   2   5  18        0.03        8.54      6.43 o 
   3   5  18       73.37       62.34      5.73 o 
   4   5  18        8.82        8.13      3.23 o 
   5   5  18      240.36      245.43     12.22 o 
   6   5  18       41.00       31.86      5.59 o 
   7   5  18        5.39       14.21      5.35 o 
   8   5  18       36.24       30.97      6.77 o 
   9   5  18       27.12       23.07      8.27 o 
   0   6  18      420.34      420.35     26.67 o 
   1   6  18      286.01      279.14     13.82 o 
   2   6  18      155.21      131.66     13.29 o 
   3   6  18      319.07      311.53     15.33 o 
   4   6  18       15.30       16.99      7.22 o 
   5   6  18        7.97       11.18      8.23 o 
   6   6  18        0.29        8.76      5.82 o 
   7   6  18      138.82      126.57     15.29 o 
   8   6  18        8.39       23.48     12.98 o 
   9   6  18       48.58       50.96     13.43 o 
   1   7  18      973.77      990.40     24.29 o 
   2   7  18     2718.32     2612.86     62.60 o 
   3   7  18      570.92      613.71     18.19 o 
   4   7  18       38.58       47.94     10.32 o 
   5   7  18        6.61        6.85      5.52 o 
   6   7  18       73.94       47.50      8.78 o 
   7   7  18        8.83       18.84      8.58 o 
   8   7  18       88.40       93.70     17.61 o 
   0   8  18      777.75      850.45     32.57 o 
   1   8  18      825.94      832.64     21.99 o 
   2   8  18      330.86      367.27     15.98 o 
   3   8  18      281.78      268.44     16.28 o 
   4   8  18       21.64       27.02      7.46 o 
   5   8  18        4.51       17.48      6.15 o 
   6   8  18        0.12       10.32      6.45 o 
   7   8  18        6.00       28.36     11.63 o 
   8   8  18       42.28       69.91     19.71 o 
   1   9  18       13.49       24.32      7.16 o 
   2   9  18      323.09      328.90     17.81 o 
   3   9  18      155.43      161.05     12.27 o 
   4   9  18      112.32      109.30     10.23 o 
   5   9  18        0.37       14.28     10.61 o 
   6   9  18        1.27        6.44     10.00 o 
   7   9  18       14.51       18.59      9.63 o 
   0  10  18     1113.11     1231.41     49.31 o 
   1  10  18       10.97       17.33      7.21 o 
   2  10  18      331.46      318.65     19.08 o 
   3  10  18        5.37       18.99      6.82 o 
   4  10  18      111.26      113.47     14.63 o 
   5  10  18       35.81       23.01      7.13 o 
   6  10  18        6.64       30.43     11.40 o 
   1  11  18       53.59       73.84     10.29 o 
   2  11  18        1.81       14.94      7.17 o 
   3  11  18        4.94       30.89      8.87 o 
   4  11  18       10.37        8.24      4.83 o 
   5  11  18       16.60       20.06     10.78 o 
   0  12  18      541.13      618.05     38.10 o 
   1  12  18        0.31        6.98      7.99 o 
   2  12  18       29.67       30.62      7.51 o 
   3  12  18       14.79       14.55      6.53 o 
   4  12  18        2.61       10.52     12.01 o 
   1  13  18        4.17       17.79      6.47 o 
   2  13  18       25.05       16.32      5.76 o 
   3  13  18       20.49       29.29      9.39 o 
   1   1  19      565.05      575.66     12.93 o 
   2   1  19       12.66       18.15      4.94 o 
   3   1  19      683.11      712.29     13.01 o 
   4   1  19      991.04      975.80     17.72 o 
   5   1  19       31.63       23.26      6.07 o 
   6   1  19      128.27      130.84      9.46 o 
   7   1  19      826.69      808.22     20.92 o 
   8   1  19      403.61      463.44     12.54 o 
   9   1  19      689.64      644.41     22.45 o 
   0   2  19      237.64      237.78     20.12 o 
   1   2  19       17.10       21.42      4.23 o 
   2   2  19      229.87      219.14     13.86 o 
   3   2  19        4.69       13.98      5.33 o 
   4   2  19        8.55       15.98      5.22 o 
   5   2  19      342.95      364.31     12.49 o 
   6   2  19      264.86      261.83     11.24 o 
   7   2  19      387.17      377.58     13.06 o 
   8   2  19      294.02      272.52     20.13 o 
   9   2  19       29.81       26.24      6.35 o 
   1   3  19      538.18      561.55     16.50 o 
   2   3  19        0.03        5.89      6.87 o 
   3   3  19        2.70        3.83      6.27 o 
   4   3  19      206.46      218.11      8.52 o 
   5   3  19        1.00        9.63      5.02 o 
   6   3  19        5.41       12.16      5.99 o 
   7   3  19       20.05       15.79      5.05 o 
   8   3  19      361.76      386.80     13.63 o 
   9   3  19       27.94       30.88      7.80 o 
   0   4  19       47.04       35.98     12.22 o 
   1   4  19      582.82      571.19     14.20 o 
   2   4  19        6.42       13.98      3.82 o 
   3   4  19      112.23      107.53      7.93 o 
   4   4  19       12.08       27.32      7.54 o 
   5   4  19       17.99       18.87      4.72 o 
   6   4  19     1167.84     1146.37     27.68 o 
   7   4  19       29.89       42.21      6.29 o 
   8   4  19       31.23       25.96      7.93 o 
   9   4  19       45.57       52.87     10.26 o 
   1   5  19      359.57      333.93     14.53 o 
   2   5  19      418.33      412.30     16.36 o 
   3   5  19      410.22      438.48     19.04 o 
   4   5  19      146.69      141.86     11.67 o 
   5   5  19       65.29       68.29     10.00 o 
   6   5  19       52.73       63.58      9.05 o 
   7   5  19        0.78       14.11      8.70 o 
   8   5  19       59.13       55.32      9.57 o 
   0   6  19     1154.44     1226.55     34.34 o 
   1   6  19      215.81      216.39     13.70 o 
   2   6  19     1097.23     1110.09     28.12 o 
   3   6  19        2.53       15.00      6.81 o 
   4   6  19       82.63       88.78     10.65 o 
   5   6  19      585.14      512.56     20.29 o 
   6   6  19       71.70       69.64      9.09 o 
   7   6  19       65.13       55.44     12.64 o 
   8   6  19       73.15       86.06     17.81 o 
   1   7  19       56.66       56.88      8.65 o 
   2   7  19      938.98      911.80     19.66 o 
   3   7  19        1.36        6.25      7.14 o 
   4   7  19       33.21       34.65      8.37 o 
   5   7  19       23.48       35.06      8.00 o 
   6   7  19        4.25       17.09     11.34 o 
   7   7  19       29.51       33.45      9.88 o 
   8   7  19        6.63        3.63     10.54 o 
   0   8  19       17.44       38.20     15.00 o 
   1   8  19      164.82      207.84     18.28 o 
   2   8  19        0.00       17.17      7.50 o 
   3   8  19        0.01       15.07      7.90 o 
   4   8  19       82.87       96.29     22.07 o 
   5   8  19       72.62      105.77     10.71 o 
   6   8  19       15.08       20.12      8.46 o 
   7   8  19      207.15      236.86     17.58 o 
   1   9  19       42.39       48.98      9.72 o 
   2   9  19      607.63      529.22     21.43 o 
   3   9  19       10.42       28.13      7.27 o 
   4   9  19        1.37        9.67      6.79 o 
   5   9  19       76.72       85.75     14.68 o 
   6   9  19        0.97       13.58     11.02 o 
   7   9  19        0.07       17.85     10.73 o 
   0  10  19       30.21       33.06     11.43 o 
   1  10  19      540.93      557.78     22.01 o 
   2  10  19       37.83       40.48      8.13 o 
   3  10  19        2.69        6.30      5.14 o 
   4  10  19       21.35       28.65     10.34 o 
   5  10  19      105.43       73.88     17.07 o 
   6  10  19       15.98       17.22     10.38 o 
   1  11  19      714.86      767.62     26.76 o 
   2  11  19       78.94       94.94     11.24 o 
   3  11  19       52.24       51.83     12.32 o 
   4  11  19       57.16       34.59      9.31 o 
   5  11  19      100.21      108.92     19.62 o 
   0  12  19        0.00       12.73      9.87 o 
   1  12  19       14.81       30.15      8.41 o 
   2  12  19       26.38       15.58      7.56 o 
   3  12  19       47.74       25.83     11.61 o 
   4  12  19       25.57       25.76     13.02 o 
   1  13  19        6.38       14.23      7.51 o 
   0   0  20      364.59      375.69     21.50 o 
   1   0  20      457.86      490.38     19.77 o 
   2   0  20     2326.06     2337.44     41.99 o 
   3   0  20     2484.62     2561.87     48.93 o 
   4   0  20       33.31       39.17      8.47 o 
   5   0  20      653.65      676.27     22.97 o 
   6   0  20       14.75       39.35     10.58 o 
   7   0  20      127.94       95.06     15.91 o 
   8   0  20      201.26      229.64     24.11 o 
   9   0  20       32.87       50.54      9.86 o 
   1   1  20       37.03       51.02      7.30 o 
   2   1  20       48.76       35.01      7.65 o 
   3   1  20      107.73       87.53      6.62 o 
   4   1  20     1117.38     1064.15     23.37 o 
   5   1  20      121.41      133.86      9.28 o 
   6   1  20      413.77      416.92     12.93 o 
   7   1  20       68.22       89.61     10.04 o 
   8   1  20       10.78       18.84      5.89 o 
   9   1  20        8.14       17.21      6.09 o 
   0   2  20      356.82      349.49     13.92 o 
   1   2  20        9.28        8.49      8.32 o 
   2   2  20     1213.11     1202.78     22.38 o 
   3   2  20      238.07      213.58      8.50 o 
   4   2  20       12.72       29.63      5.63 o 
   5   2  20      376.13      315.15     15.28 o 
   6   2  20      153.91      161.52     11.12 o 
   7   2  20      149.08      127.38     10.42 o 
   8   2  20       31.03       31.63      6.90 o 
   9   2  20      289.76      300.05     20.54 o 
   1   3  20      220.07      209.48     11.27 o 
   2   3  20      655.86      656.25     13.48 o 
   3   3  20       58.57       37.07      6.74 o 
   4   3  20       17.37       21.75      5.49 o 
   5   3  20      260.15      229.48     10.64 o 
   6   3  20      843.15      838.64     21.71 o 
   7   3  20       10.43       13.95      4.91 o 
   8   3  20        1.34       14.00      8.86 o 
   9   3  20       18.84       44.16      8.42 o 
   0   4  20      268.74      269.08     16.81 o 
   1   4  20      860.77      864.57     19.82 o 
   2   4  20       63.70       62.79     10.19 o 
   3   4  20       27.16       41.06      6.62 o 
   4   4  20       39.56       44.45      7.12 o 
   5   4  20      832.12      853.72     24.35 o 
   6   4  20     1111.90     1018.84     28.43 o 
   7   4  20       52.05       61.29      7.45 o 
   8   4  20       49.14       69.35     13.35 o 
   1   5  20       10.01       11.92      5.45 o 
   2   5  20      572.74      589.00     19.82 o 
   3   5  20       30.13       25.90      9.50 o 
   4   5  20       21.05       21.89      8.05 o 
   5   5  20       15.39       12.54      6.66 o 
   6   5  20      554.45      517.93     22.12 o 
   7   5  20        0.08       13.21      9.15 o 
   8   5  20       15.20        6.33      6.98 o 
   0   6  20       22.74       14.01     15.09 o 
   1   6  20        1.31       11.01      8.98 o 
   2   6  20      102.39      106.13     11.29 o 
   3   6  20      100.51       83.47     10.06 o 
   4   6  20       14.23       12.48      5.73 o 
   5   6  20      195.16      183.45     14.57 o 
   6   6  20       46.66       55.94      8.73 o 
   7   6  20      341.29      357.93     41.39 o 
   8   6  20       30.66       33.65     12.88 o 
   1   7  20      337.92      315.93     18.87 o 
   2   7  20      806.50      777.28     25.78 o 
   3   7  20      206.98      196.17     14.78 o 
   4   7  20      416.19      433.55     18.97 o 
   5   7  20      352.51      371.85     15.43 o 
   6   7  20      132.42      135.08     17.14 o 
   7   7  20        4.65        2.75      6.69 o 
   0   8  20      108.34      101.93     15.80 o 
   1   8  20       55.97       51.30     13.64 o 
   2   8  20        0.02       13.49      6.21 o 
   3   8  20      960.66      926.27     28.49 o 
   4   8  20      181.66      147.59     11.83 o 
   5   8  20       70.75       82.15     11.93 o 
   6   8  20      179.43      185.34     13.19 o 
   7   8  20       11.79       33.56     10.96 o 
   1   9  20     1353.95     1294.99     62.28 o 
   2   9  20       46.83       39.48      9.06 o 
   3   9  20      194.52      225.49     14.56 o 
   4   9  20       18.43       19.28      6.52 o 
   5   9  20      144.30      122.80     15.36 o 
   6   9  20      227.38      251.70     19.30 o 
   0  10  20      305.30      313.01     22.16 o 
   1  10  20      120.69      124.87     13.17 o 
   2  10  20       10.13       17.29      7.03 o 
   3  10  20        1.68       19.50      7.57 o 
   4  10  20       83.75      106.51     16.66 o 
   5  10  20       76.15       76.07     15.55 o 
   1  11  20       78.39       77.42     10.71 o 
   2  11  20       44.18       42.49      9.55 o 
   3  11  20       53.64       31.71      9.08 o 
   4  11  20        1.25       13.10      8.32 o 
   0  12  20      188.36      218.42     24.62 o 
   1  12  20      148.43      182.39     15.92 o 
   2  12  20       23.87       14.43      7.63 o 
   3  12  20       21.73       26.89     11.68 o 
   1   1  21        8.27       14.96      4.59 o 
   2   1  21        1.09        5.14      5.19 o 
   3   1  21       27.12       22.35      4.86 o 
   4   1  21      473.50      430.41     15.01 o 
   5   1  21      503.12      530.69     16.41 o 
   6   1  21       15.60       26.64      7.43 o 
   7   1  21     1278.92     1279.68     35.15 o 
   8   1  21       13.41       15.34      6.34 o 
   0   2  21      125.48      110.09      9.35 o 
   1   2  21       66.91       47.40      5.84 o 
   2   2  21      138.59      130.87      9.56 o 
   3   2  21      644.65      646.26     18.56 o 
   4   2  21       36.27       35.20      6.08 o 
   5   2  21       19.99       22.00      5.55 o 
   6   2  21       21.33       43.35      6.29 o 
   7   2  21      598.70      593.08     18.64 o 
   8   2  21       20.86       15.35      5.06 o 
   1   3  21       11.74       11.65      4.40 o 
   2   3  21      495.81      490.92     14.37 o 
   3   3  21        3.29        7.00      3.30 o 
   4   3  21       12.06        5.47      5.34 o 
   5   3  21      136.74      125.83      7.57 o 
   6   3  21      431.32      420.99     14.71 o 
   7   3  21       40.18       48.69      8.28 o 
   8   3  21        1.96       12.65      7.62 o 
   0   4  21     5244.71     5513.98    195.19 o 
   1   4  21        0.73        8.45      7.11 o 
   2   4  21      252.82      269.56     13.72 o 
   3   4  21      133.55      124.24     10.84 o 
   4   4  21        9.15       33.86      8.11 o 
   5   4  21       80.00       71.92     12.44 o 
   6   4  21      320.85      326.67     15.97 o 
   7   4  21       47.21       47.66      8.98 o 
   8   4  21       32.84       31.13      9.60 o 
   1   5  21       44.00       41.88      9.35 o 
   2   5  21      129.20      121.92     12.40 o 
   3   5  21      132.33      135.11     12.11 o 
   4   5  21       83.52      129.31     13.41 o 
   5   5  21      353.69      348.08     16.10 o 
   6   5  21      544.65      513.68     22.45 o 
   7   5  21      184.84      178.00     13.34 o 
   8   5  21       66.29       72.38     12.48 o 
   0   6  21       16.45       30.13     13.14 o 
   1   6  21      107.18       95.14     11.54 o 
   2   6  21       70.25       82.35     10.00 o 
   3   6  21       23.63       25.85      9.31 o 
   4   6  21        1.85       21.70      5.92 o 
   5   6  21      507.53      497.37     18.33 o 
   6   6  21        1.92       18.81      7.11 o 
   7   6  21      146.01      124.07     16.76 o 
   1   7  21      182.78      176.91     15.53 o 
   2   7  21      434.20      495.70     21.57 o 
   3   7  21      217.99      191.18     15.42 o 
   4   7  21      136.66      131.25     13.61 o 
   5   7  21      128.07      164.31     12.30 o 
   6   7  21        7.77        6.53      8.29 o 
   7   7  21        2.85       11.86      9.25 o 
   0   8  21      128.79      146.02     16.06 o 
   1   8  21       39.77       26.73      7.86 o 
   2   8  21     1078.84     1099.10     33.55 o 
   3   8  21       64.83       74.86      9.37 o 
   4   8  21      663.60      705.54     21.74 o 
   5   8  21        1.45       10.24      8.36 o 
   6   8  21        3.97        2.91      7.00 o 
   1   9  21      252.46      235.13     17.78 o 
   2   9  21      380.30      400.33     16.61 o 
   3   9  21       49.00       44.57      8.22 o 
   4   9  21       68.86       59.18     11.30 o 
   5   9  21       40.36       35.00      9.02 o 
   6   9  21      192.90      210.72     22.33 o 
   0  10  21      386.42      423.33     24.70 o 
   1  10  21        9.56       23.47      7.75 o 
   2  10  21      557.15      558.92     28.01 o 
   3  10  21       38.89       35.86      8.25 o 
   4  10  21      142.84      154.73     23.17 o 
   5  10  21      231.91      223.31     28.59 o 
   1  11  21       89.92      100.26     13.81 o 
   2  11  21       40.52       41.78      8.68 o 
   3  11  21       87.82       74.57     13.42 o 
   0  12  21      336.41      428.21     34.69 o 
   1  12  21      375.37      449.42     21.93 o 
   0   0  22       66.12       96.86     12.17 o 
   1   0  22      103.32       87.61      8.05 o 
   2   0  22      170.58      177.22      9.33 o 
   3   0  22        0.33        4.82      4.44 o 
   4   0  22      338.89      326.00     18.56 o 
   5   0  22      676.02      659.73     34.24 o 
   6   0  22      158.34      156.49     15.50 o 
   7   0  22      717.06      702.73     33.68 o 
   8   0  22      581.26      626.55     46.95 o 
   1   1  22      147.89      181.67      8.89 o 
   2   1  22      190.18      183.15      9.71 o 
   3   1  22      321.19      296.40     15.77 o 
   4   1  22      248.36      257.75     13.63 o 
   5   1  22       50.11       41.26      8.65 o 
   6   1  22      405.83      436.15     13.46 o 
   7   1  22       11.36       12.32      5.20 o 
   8   1  22       70.96      101.52     10.29 o 
   0   2  22       85.14       59.61      8.42 o 
   1   2  22       49.06       37.25      5.44 o 
   2   2  22        5.75        9.89      3.44 o 
   3   2  22        5.19        8.83      4.48 o 
   4   2  22      233.53      242.28     11.58 o 
   5   2  22      235.42      208.01     11.30 o 
   6   2  22      260.79      243.93     10.23 o 
   7   2  22       97.44      101.81     11.77 o 
   8   2  22      268.64      270.20     15.49 o 
   1   3  22      708.02      710.59     24.20 o 
   2   3  22      154.07      162.83     13.20 o 
   3   3  22      298.03      300.69     15.48 o 
   4   3  22      529.35      577.95     19.53 o 
   5   3  22        0.73       13.44      6.73 o 
   6   3  22        0.58       14.31      6.91 o 
   7   3  22        7.39        5.40      6.53 o 
   8   3  22        1.94       26.48      8.83 o 
   0   4  22     1054.26     1190.33     32.53 o 
   1   4  22      633.47      610.87     17.66 o 
   2   4  22      322.18      344.31     18.53 o 
   3   4  22      570.13      546.78     18.54 o 
   4   4  22        0.50       13.52      6.33 o 
   5   4  22       68.96       62.13      8.47 o 
   6   4  22       13.86       18.10      7.21 o 
   7   4  22      362.85      305.85     15.83 o 
   8   4  22        1.72       13.19      8.54 o 
   1   5  22      240.09      265.26     20.27 o 
   2   5  22       53.78       39.21      9.14 o 
   3   5  22       59.53       51.42     12.04 o 
   4   5  22        5.98       11.40      7.81 o 
   5   5  22       70.98       77.13      9.86 o 
   6   5  22      295.54      328.88     18.73 o 
   7   5  22       62.36       57.70     12.74 o 
   0   6  22       22.48       28.94     12.43 o 
   1   6  22       48.61       38.62      9.30 o 
   2   6  22      157.21      184.63     14.86 o 
   3   6  22        6.29        8.66      7.13 o 
   4   6  22       43.25       35.44      6.87 o 
   5   6  22      262.56      277.71     18.94 o 
   6   6  22        1.95       16.94      9.69 o 
   7   6  22        0.44        1.63      7.53 o 
   1   7  22      736.84      750.10     29.82 o 
   2   7  22       11.36       28.33      8.89 o 
   3   7  22      153.27      156.03     12.92 o 
   4   7  22        9.32       25.38      6.55 o 
   5   7  22       56.80       59.09     11.16 o 
   6   7  22      246.46      288.81     20.34 o 
   0   8  22        0.65        1.13     11.79 o 
   1   8  22      514.68      525.42     21.39 o 
   2   8  22      483.26      449.41     16.80 o 
   3   8  22      149.60      153.88     13.81 o 
   4   8  22      366.52      355.51     18.17 o 
   5   8  22      161.74      146.16     18.47 o 
   6   8  22      160.54      150.79     16.94 o 
   1   9  22      690.45      668.79     24.79 o 
   2   9  22      616.24      626.33     23.97 o 
   3   9  22        1.73       12.17      8.75 o 
   4   9  22        0.78       26.37      9.17 o 
   5   9  22       71.32       63.14     12.06 o 
   0  10  22      924.14     1049.12     60.12 o 
   1  10  22       28.52       36.70      9.94 o 
   2  10  22        0.62       20.10      7.91 o 
   3  10  22      118.20       88.38     12.76 o 
   4  10  22       20.49       35.41     12.89 o 
   1  11  22        0.36       15.40      7.19 o 
   2  11  22       54.11       66.70     10.38 o 
   1   1  23        7.68       16.59      7.53 o 
   2   1  23       87.13       93.32      8.78 o 
   3   1  23      172.24      183.28     14.61 o 
   4   1  23       11.71       15.89      4.86 o 
   5   1  23      821.84      791.40     23.63 o 
   6   1  23       45.64       38.33      5.47 o 
   7   1  23       22.63       17.60      4.86 o 
   8   1  23       57.57       58.07      9.64 o 
   0   2  23      147.38      178.68     15.49 o 
   1   2  23       71.91       77.30      8.22 o 
   2   2  23      329.43      310.52     15.75 o 
   3   2  23       26.26       24.39      5.76 o 
   4   2  23      113.43      134.03      9.97 o 
   5   2  23       69.42       56.16     10.91 o 
   6   2  23      261.98      257.03     15.07 o 
   7   2  23      180.54      155.71     15.88 o 
   1   3  23       10.35       16.73      8.20 o 
   2   3  23       13.37       16.65      9.14 o 
   3   3  23       42.70       43.65      8.54 o 
   4   3  23      337.57      347.40     16.08 o 
   5   3  23       23.97       39.84      8.59 o 
   6   3  23       66.39       44.58      8.21 o 
   7   3  23       73.73       54.67      9.01 o 
   0   4  23      330.64      370.55     31.39 o 
   1   4  23      565.54      581.16     21.08 o 
   2   4  23      225.72      244.60     18.15 o 
   3   4  23       70.88       72.71     11.90 o 
   4   4  23       98.91       93.21     11.52 o 
   5   4  23      233.49      253.66     18.41 o 
   6   4  23       72.55       84.73     10.51 o 
   7   4  23      152.72      147.04     17.80 o 
   1   5  23        1.08        7.26      8.33 o 
   2   5  23      740.12      766.69     24.27 o 
   3   5  23        0.68       11.00      7.09 o 
   4   5  23      392.07      398.28     17.27 o 
   5   5  23        7.04       14.52      6.77 o 
   6   5  23       49.23       33.03      7.88 o 
   7   5  23      149.56      170.88     14.76 o 
   0   6  23      335.32      328.24     20.89 o 
   1   6  23      100.85      136.64     12.79 o 
   2   6  23       87.84       75.16     12.81 o 
   3   6  23      338.92      331.04     15.23 o 
   4   6  23      182.16      183.87     13.47 o 
   5   6  23        7.65       21.50      7.14 o 
   6   6  23      358.34      362.65     19.86 o 
   1   7  23       39.80       58.35      9.82 o 
   2   7  23       98.18      103.46     13.06 o 
   3   7  23       58.93       57.10      7.46 o 
   4   7  23       45.79       38.81      7.50 o 
   5   7  23       90.64      104.84     12.62 o 
   6   7  23       71.95       58.66     18.70 o 
   0   8  23       75.12       83.39     14.92 o 
   1   8  23      173.29      155.59     16.02 o 
   2   8  23      242.45      210.93     14.28 o 
   3   8  23      998.67      964.81     31.90 o 
   4   8  23        1.31        9.55      9.01 o 
   5   8  23        8.92       22.65      7.79 o 
   1   9  23       16.80       18.24      7.61 o 
   2   9  23      481.44      485.72     25.98 o 
   3   9  23        2.33       11.79      7.79 o 
   4   9  23      259.91      250.32     19.78 o 
   0  10  23      259.13      221.02     24.30 o 
   1  10  23        0.56        0.46      6.60 o 
   2  10  23        3.67       12.73      6.37 o 
   3  10  23       15.74       18.40      7.57 o 
   0   0  24       25.63       43.87     13.48 o 
   1   0  24       54.83       31.06     10.63 o 
   2   0  24       99.41      115.51     12.67 o 
   3   0  24       50.71       52.36     11.67 o 
   4   0  24     1083.95     1049.09     38.07 o 
   5   0  24       22.92       18.53      7.82 o 
   6   0  24      141.47      118.22     17.65 o 
   7   0  24      529.53      483.00     28.57 o 
   1   1  24       36.46       34.98      5.31 o 
   2   1  24       30.61       21.01      5.85 o 
   3   1  24      290.38      292.68     15.75 o 
   4   1  24       65.96       59.34     10.98 o 
   5   1  24      174.11      143.55     13.01 o 
   6   1  24      634.44      721.88     24.79 o 
   7   1  24      624.64      518.58     24.66 o 
   0   2  24      692.07      673.11     30.12 o 
   1   2  24       13.52       29.72      7.17 o 
   2   2  24      463.65      509.22     20.36 o 
   3   2  24      789.02      767.04     28.87 o 
   4   2  24      226.91      178.29     14.25 o 
   5   2  24      131.47      120.54     11.57 o 
   6   2  24      151.12      139.78     11.24 o 
   7   2  24      274.48      253.22     18.04 o 
   1   3  24      152.04      137.67     13.38 o 
   2   3  24      280.35      278.51     15.64 o 
   3   3  24      171.70      197.36     15.26 o 
   4   3  24      123.15       97.77     11.14 o 
   5   3  24        4.60       16.10      7.07 o 
   6   3  24        6.04        8.68      7.85 o 
   7   3  24      116.80      118.37     13.67 o 
   0   4  24     2418.78     2529.46     50.46 o 
   1   4  24      153.60      135.98     12.15 o 
   2   4  24     1130.80     1112.60     36.73 o 
   3   4  24        5.12       21.44      8.83 o 
   4   4  24       28.96       37.28      7.83 o 
   5   4  24       62.96       65.86     10.95 o 
   6   4  24       30.18       39.80      8.31 o 
   1   5  24      208.51      180.50     13.93 o 
   2   5  24      427.78      388.57     17.92 o 
   3   5  24      151.00      156.94     12.26 o 
   4   5  24       49.65       48.17      9.68 o 
   5   5  24      583.80      548.19     22.80 o 
   6   5  24      100.59       95.13     10.87 o 
   0   6  24      259.10      246.11     18.66 o 
   1   6  24        1.42       10.67      7.78 o 
   2   6  24       38.52       39.70      9.08 o 
   3   6  24       91.31       86.31     10.88 o 
   4   6  24        4.37       13.03      7.14 o 
   5   6  24       85.71       63.45     10.29 o 
   6   6  24      400.39      405.26     25.18 o 
   1   7  24       79.35       62.43     10.26 o 
   2   7  24       18.91       24.10     12.99 o 
   3   7  24       14.28       18.13      7.86 o 
   4   7  24      188.62      156.87     15.47 o 
   5   7  24      100.56       72.23     14.27 o 
   0   8  24      377.30      344.50     22.43 o 
   1   8  24        6.61       16.01      9.12 o 
   2   8  24      293.86      256.12     18.40 o 
   3   8  24        1.25        0.04      7.97 o 
   4   8  24      132.79      150.34     15.67 o 
   1   9  24      118.07       86.42     13.02 o 
   2   9  24      852.43      931.06     37.40 o 
   3   9  24      242.53      214.71     16.28 o 
   0  10  24      656.68      787.96     48.99 o 
   1  10  24      446.97      525.00     26.20 o 
   1   1  25       23.02       23.45      9.07 o 
   2   1  25      743.99      757.28     27.18 o 
   3   1  25      392.15      393.18     15.92 o 
   4   1  25      623.81      611.36     17.82 o 
   5   1  25       14.39       36.80      7.94 o 
   6   1  25        7.63       11.20      6.04 o 
   0   2  25      504.91      584.56     32.50 o 
   1   2  25      486.46      478.95     17.49 o 
   2   2  25        1.97       13.14      8.53 o 
   3   2  25       21.19       19.20      6.87 o 
   4   2  25       59.37       61.90      9.02 o 
   5   2  25       79.63       74.50     12.25 o 
   6   2  25      174.68      187.16     16.55 o 
   1   3  25      228.84      234.44     16.04 o 
   2   3  25        1.11       13.69      6.32 o 
   3   3  25        7.73       25.14      9.49 o 
   4   3  25       35.91       31.92      7.05 o 
   5   3  25       12.59       23.66      7.11 o 
   6   3  25       86.88       94.51     13.42 o 
   0   4  25      166.56      126.98     18.60 o 
   1   4  25      596.39      647.67     22.15 o 
   2   4  25       61.10       49.07     12.47 o 
   3   4  25       26.80       24.28      7.11 o 
   4   4  25        6.77        6.87      6.43 o 
   5   4  25       41.20       43.18      8.27 o 
   6   4  25       76.85       43.00     12.03 o 
   1   5  25       17.95       37.05      7.63 o 
   2   5  25       29.50       27.07      8.33 o 
   3   5  25        0.00        0.06      6.74 o 
   4   5  25      252.27      224.66     13.54 o 
   5   5  25       14.19       21.27      6.48 o 
   0   6  25       34.36       22.53     11.90 o 
   1   6  25        9.07       24.92     12.19 o 
   2   6  25       10.67       15.47      6.98 o 
   3   6  25       22.17        8.57      7.18 o 
   4   6  25       52.24       50.84      9.93 o 
   5   6  25      107.95      107.93     15.04 o 
   1   7  25        4.00       13.99      7.09 o 
   2   7  25       20.89       27.67      7.26 o 
   3   7  25       20.65       21.35      7.82 o 
   4   7  25       10.31       13.58      6.07 o 
   0   8  25       11.83        1.13     11.80 o 
   1   8  25        9.28       25.93      9.49 o 
   2   8  25       52.45       56.03     10.30 o 
   3   8  25       17.47       17.82      9.88 o 
   1   9  25      145.94      150.50     18.57 o 
   2   9  25       94.30       50.75      9.40 o 
   0   0  26      578.34      614.38     52.33 o 
   1   0  26       33.95       61.79     17.64 o 
   2   0  26      205.96      226.37     23.40 o 
   3   0  26       26.75       37.37     14.24 o 
   4   0  26      572.43      634.31     40.86 o 
   5   0  26        2.74        2.59     13.36 o 
   6   0  26      172.04      169.95     25.70 o 
   1   1  26       63.49       65.33      8.26 o 
   2   1  26       18.25       15.67      6.49 o 
   3   1  26      255.91      232.00     13.06 o 
   4   1  26        3.08       12.70      7.08 o 
   5   1  26      247.34      273.20     20.26 o 
   6   1  26       75.42       50.89     10.39 o 
   0   2  26      576.46      500.39     31.77 o 
   1   2  26      263.89      332.77     18.56 o 
   2   2  26       55.82       47.77     11.21 o 
   3   2  26       16.90       23.29      7.56 o 
   4   2  26      498.13      554.25     25.67 o 
   5   2  26        0.07        7.31      6.62 o 
   6   2  26        0.35       14.46      6.25 o 
   1   3  26        0.38        9.35      7.70 o 
   2   3  26      251.16      277.83     14.10 o 
   3   3  26      178.57      154.01     13.31 o 
   4   3  26        9.83       18.93      7.29 o 
   5   3  26      196.37      129.38     17.25 o 
   0   4  26        0.02       21.86     10.94 o 
   1   4  26      420.71      450.04     16.08 o 
   2   4  26       18.56       12.15      6.26 o 
   3   4  26      106.24      111.54     16.52 o 
   4   4  26       30.53       29.51      6.83 o 
   5   4  26       10.74       15.47      7.13 o 
   1   5  26       16.83       35.00     10.57 o 
   2   5  26      578.27      597.60     22.31 o 
   3   5  26       14.97       20.82      5.95 o 
   4   5  26        4.81       16.76      6.27 o 
   5   5  26       92.23      134.68     14.82 o 
   0   6  26      121.67      109.21     18.01 o 
   1   6  26       67.86       84.30     17.26 o 
   2   6  26       94.18       73.03     12.21 o 
   3   6  26      247.16      236.82     16.72 o 
   4   6  26      168.36      199.01     16.32 o 
   1   7  26       25.10       33.56      9.84 o 
   2   7  26        0.09        7.20      8.19 o 
   3   7  26        0.14       13.06      8.60 o 
   0   8  26      301.70      353.22     31.72 o 
   1   8  26       21.51       25.85      9.66 o 
   2   8  26       23.78       17.07      7.66 o 
   1   1  27       19.45       17.02      7.15 o 
   2   1  27        1.01       11.39     10.52 o 
   3   1  27      134.24      185.34     17.12 o 
   4   1  27        0.41       12.13     10.04 o 
   5   1  27       25.21       28.45     15.53 o 
   0   2  27      546.40      566.72     47.77 o 
   1   2  27      403.04      422.48     17.26 o 
   2   2  27      831.42      862.59     28.24 o 
   3   2  27        0.01        8.94      5.50 o 
   4   2  27       16.77       11.29      6.53 o 
   5   2  27        0.12        7.77      6.89 o 
   1   3  27       76.03       61.89     12.45 o 
   2   3  27      101.52      112.85     18.14 o 
   3   3  27       17.54       31.96      7.57 o 
   4   3  27       91.16      105.41     12.99 o 
   5   3  27       15.54       18.64     36.87 o 
   0   4  27      274.50      337.72     29.24 o 
   1   4  27       27.21       20.88      7.83 o 
   2   4  27      130.00      175.43     14.32 o 
   3   4  27      649.62      671.26     27.30 o 
   4   4  27      192.95      186.63     17.24 o 
   1   5  27       72.41       68.20     11.52 o 
   2   5  27      105.31      121.01     13.48 o 
   3   5  27       41.06       30.00     11.64 o 
   4   5  27       42.37       39.86      9.30 o 
   0   6  27        1.53        6.26     10.17 o 
   1   6  27       11.48       14.17      7.65 o 
   2   6  27       51.78       41.69      9.17 o 
   3   6  27      205.49      220.50     14.73 o 
   1   7  27      119.55       87.30     19.84 o 
   0   0  28       32.17       35.84     21.00 o 
   1   0  28      157.25      170.99     21.02 o 
   2   0  28       42.30        6.53     14.00 o 
   3   0  28      299.09      237.17     28.95 o 
   4   0  28      145.53      148.18     22.24 o 
   1   1  28      212.64      242.64     17.45 o 
   2   1  28      114.97      128.44     15.83 o 
   3   1  28      617.34      682.16     34.43 o 
   4   1  28       20.27       41.02     18.46 o 
   0   2  28       85.20      154.15     39.55 o 
   1   2  28     1233.91     1140.29     65.35 o 
   2   2  28       62.45      103.30     28.48 o 
   3   2  28        6.42       38.39     13.33 o 
   4   2  28       30.58       52.37     13.25 o 
   1   3  28        0.42       22.21      6.83 o 
   2   3  28       27.72       23.56      6.93 o 
   3   3  28       29.06       29.16      6.87 o 
   0   4  28       30.43       38.58     17.66 o 
   1   4  28       36.42       49.09     12.35 o 
   2   4  28       14.64       23.14     14.28 o 
   3   4  28       93.77       79.46     14.89 o 
   1   5  28       88.94       97.58     15.13 o 
   2   5  28      140.98      161.13     14.16 o 
   0   6  28       82.62       32.19     11.75 o 
   1   1  29       16.48        2.18      9.75 o 
   2   1  29        2.94       11.64      9.99 o 
   3   1  29       24.02       14.46     10.54 o 
   0   2  29     1799.92     1646.30    166.56 o 
   1   2  29      285.44      317.08     21.48 o 
   2   2  29      103.27      106.09     24.48 o 
   1   3  29      168.82      189.53     17.29 o 
   2   3  29        0.02        9.10      9.11 o 
   0   4  29       10.17       20.14     12.04 o 
   1   4  29        2.08       17.43      7.11 o 
                                                 
